# Supplementary material for: Targeting Tumor Cells with Anti-CD44 Antibody Triggers Macrophage-Mediated Immune Modulatory Effects in a Cancer Xenograft Model
Source: PLoS One. 2016 Jul 27;11(7):e0159716. doi: 10.1371/journal.pone.0159716 (PMC4963023; doi:10.1371/journal.pone.0159716)
Supplement: S1 Table — (XLS) [file pone.0159716.s010.xls]

## Sheet: Sheet0
© 2000-2015 QIAGEN. All rights reserved.
Categories	Diseases or Functions Annotation	p-Value	Predicted Activation State	Activation z-score	Notes	Molecules	# Molecules
Cellular Movement	cell movement	5,07E-18	Increased	4,882	bias	ATF3,CCL20,CCNT1,CEBPD,CFB,CSF1,CSF2,CSF3,CX3CL1,CXCL10,CXCL11,CXCL2,CXCL3,CXCL8,EBI3,EFNA1,EHD1,ELF3,ICAM1,ICOSLG/LOC102723996,IDO1,IL11,IL15,IL1B,IL6,JAK3,LTB,MAP3K8,MMP13,MMP9,NFKB2,NFKBIA,NFKBIZ,NINJ1,NLRP3,NR4A1,NR4A2,NUAK2,PDE4B,PELI1,PPP1R15A,PTGES,PTGS2,PTK2B,PTX3,RELB,SDC4,SERPINA3,SLIT2,SOD2,STAT5A,TLR2,TNFAIP3,TNFRSF9,ZC3H12A	55
Cellular Movement	migration of cells	3,98E-17	Increased	4,493	bias	ATF3,CCL20,CCNT1,CFB,CSF1,CSF2,CSF3,CX3CL1,CXCL10,CXCL11,CXCL2,CXCL3,CXCL8,EBI3,EFNA1,EHD1,ICAM1,ICOSLG/LOC102723996,IDO1,IL11,IL15,IL1B,IL6,JAK3,LTB,MAP3K8,MMP13,MMP9,NFKB2,NFKBIA,NFKBIZ,NINJ1,NLRP3,NR4A1,NR4A2,PDE4B,PELI1,PPP1R15A,PTGES,PTGS2,PTK2B,PTX3,SDC4,SERPINA3,SLIT2,SOD2,STAT5A,TLR2,TNFAIP3,TNFRSF9,ZC3H12A	51
Cell-To-Cell Signaling and Interaction, Hematological System Development and Function	activation of blood cells	2,48E-20	Increased	4,098	bias	ATF3,BCL3,CD83,CEBPB,CSF1,CSF2,CSF3,CX3CL1,CXCL10,CXCL3,CXCL8,HLA-B,ICAM1,ICOSLG/LOC102723996,IDO1,IL15,IL1B,IL6,IRF1,JAK3,LTB,MMP9,NFKB2,NFKBIA,NFKBIZ,PELI1,PTGES,PTGS2,RELB,STAT5A,STX11,TLR2,TNFRSF9	33
Cell-To-Cell Signaling and Interaction	activation of cells	1,16E-21	Increased	3,951	bias	ATF3,BCL3,CD83,CEBPB,CSF1,CSF2,CSF3,CX3CL1,CXCL10,CXCL2,CXCL3,CXCL8,DDIT4,HLA-B,ICAM1,ICOSLG/LOC102723996,IDO1,IL11,IL15,IL1B,IL6,IRF1,JAK3,LTB,MMP13,MMP9,NFKB2,NFKBIA,NFKBIZ,NR4A1,PELI1,PTGES,PTGS2,PTK2B,RELB,STAT5A,STX11,TLR2,TNFRSF9	39
Cell-To-Cell Signaling and Interaction, Hematological System Development and Function, Immune Cell Trafficking, Inflammatory Response	activation of leukocytes	3,86E-20	Increased	3,935	bias	ATF3,BCL3,CD83,CSF1,CSF2,CSF3,CXCL10,CXCL3,CXCL8,HLA-B,ICAM1,ICOSLG/LOC102723996,IDO1,IL15,IL1B,IL6,IRF1,JAK3,LTB,MMP9,NFKB2,NFKBIA,NFKBIZ,PELI1,PTGES,PTGS2,RELB,STAT5A,STX11,TLR2,TNFRSF9	31
Cellular Development	differentiation of cells	1,13E-12	Increased	3,877	bias	ATF3,BCL3,CD83,CEBPB,CEBPD,CSF1,CSF2,CSF3,CXCL10,CXCL8,EFNA1,ELF3,FLG,ICAM1,ICOSLG/LOC102723996,IFNGR2,IL11,IL15,IL1B,IL6,IRF1,JAK3,JUNB,KCNQ4,MMP13,MMP9,NFKB2,NFKBIA,NR4A1,NR4A2,OSR1,PIM3,PTGS2,PTK2B,RELB,RGS2,RND1,RRAD,SOD2,STAT5A,TLR2,TNFAIP3,TNFRSF9,TRAF1,ZC3H12A,ZFP36	46
Cellular Movement, Hematological System Development and Function, Immune Cell Trafficking	migration of mononuclear leukocytes	8,88E-14	Increased	3,794	bias	CCL20,CSF2,CSF3,CX3CL1,CXCL10,CXCL11,CXCL3,CXCL8,ICAM1,ICOSLG/LOC102723996,IL15,IL1B,IL6,LTB,MMP9,NFKB2,NINJ1,NLRP3,PELI1,TNFRSF9	20
Cell-To-Cell Signaling and Interaction, Hematological System Development and Function, Immune Cell Trafficking, Inflammatory Response	activation of phagocytes	1,37E-14	Increased	3,785	bias	ATF3,CSF1,CSF2,CSF3,CXCL10,CXCL3,CXCL8,ICAM1,IDO1,IL15,IL1B,IL6,LTB,MMP9,PTGES,PTGS2,TLR2,TNFRSF9	18
Cellular Function and Maintenance	cellular homeostasis	5,37E-13	Increased	3,767		BCL3,CCL20,CCNT1,CD83,CEBPB,CLDN1,CSF2,CX3CL1,CXCL10,CXCL2,CXCL3,CXCL8,DAPK1,DDIT4,EFNA1,ELF3,ICAM1,ICOSLG/LOC102723996,IDO1,IFNGR2,IL15,IL1B,IL6,IRF1,JAK3,JUNB,LTB,NFKBIA,NR4A1,NR4A2,PDE4B,PTGS2,PTK2B,RELB,RGS2,SOD2,STAT5A,TLR2,TNFAIP3	39
Cellular Movement	chemotaxis of cells	2,03E-14	Increased	3,744	bias	CCL20,CSF1,CSF2,CX3CL1,CXCL10,CXCL11,CXCL2,CXCL3,CXCL8,EFNA1,ICAM1,IL15,IL1B,IL6,MMP9,NFKB2,PDE4B,PTGES,PTGS2,PTK2B,RELB,SERPINA3,SLIT2,TLR2	24
Cellular Movement	homing of cells	1,74E-14	Increased	3,691	bias	CCL20,CSF1,CSF2,CSF3,CX3CL1,CXCL10,CXCL11,CXCL2,CXCL3,CXCL8,EFNA1,ICAM1,IL15,IL1B,IL6,MMP9,NFKB2,PDE4B,PTGES,PTGS2,PTK2B,RELB,SERPINA3,SLIT2,TLR2	25
Cell Death and Survival	cell viability	1,23E-10	Increased	3,673	bias	BCL3,CEBPB,CEBPD,CSF1,CSF2,CSF3,CX3CL1,CXCL10,CXCL11,CXCL2,CXCL3,CXCL8,EFNA1,ELF3,ICAM1,ICOSLG/LOC102723996,IL11,IL15,IL1B,IL6,JAK3,MAP3K8,MMP13,MMP9,NFKB2,NFKBIA,NR4A1,NR4A2,PTGS2,PTK2B,RELB,SOD2,STAT5A,TLR2,TNFAIP3,TNFRSF9,ZFP36	37
Cellular Development, Hematological System Development and Function	differentiation of blood cells	8,35E-16	Increased	3,558	bias	BCL3,CD83,CEBPB,CEBPD,CSF1,CSF2,CSF3,CXCL8,ELF3,ICAM1,ICOSLG/LOC102723996,IFNGR2,IL15,IL1B,IL6,IRF1,JAK3,JUNB,MMP9,NFKB2,NFKBIA,NR4A1,NR4A2,PTGS2,PTK2B,RELB,SOD2,STAT5A,TLR2,TNFAIP3,TNFRSF9,ZFP36	32
Cell-To-Cell Signaling and Interaction, Cellular Movement	recruitment of cells	1,61E-21	Increased	3,536	bias	CCL20,CSF1,CSF2,CSF3,CX3CL1,CXCL10,CXCL2,CXCL3,CXCL8,ICAM1,IL15,IL1B,IL6,MAP3K8,MMP9,NFKBIA,NLRP3,PDE4B,PELI1,PTGS2,PTX3,SLIT2,SOD2,STAT5A,TLR2,TNFRSF9	26
Cell-To-Cell Signaling and Interaction, Hematological System Development and Function, Immune Cell Trafficking, Inflammatory Response	activation of myeloid cells	3,99E-14	Increased	3,536	bias	ATF3,CSF1,CSF2,CSF3,CXCL10,CXCL3,CXCL8,ICAM1,IL15,IL1B,IL6,MMP9,PTGES,PTGS2,TLR2,TNFRSF9	16
Cellular Movement, Hematological System Development and Function, Immune Cell Trafficking, Inflammatory Response	migration of phagocytes	3,14E-20	Increased	3,525	bias	CCL20,CSF1,CSF2,CSF3,CX3CL1,CXCL10,CXCL11,CXCL2,CXCL3,CXCL8,ICAM1,IL15,IL1B,IL6,MMP9,NINJ1,NLRP3,PDE4B,PTGS2,PTK2B,SLIT2,TLR2,TNFRSF9	23
Cell-To-Cell Signaling and Interaction, Inflammatory Response	immune response of phagocytes	4,16E-11	Increased	3,517	bias	CEBPB,CSF2,CSF3,CXCL10,CXCL3,CXCL8,ICAM1,ICOSLG/LOC102723996,IL15,IL6,PTX3,RELB,TLR2	13
Cell-To-Cell Signaling and Interaction, Hematological System Development and Function, Immune Cell Trafficking, Inflammatory Response	activation of antigen presenting cells	2,77E-16	Increased	3,516	bias	ATF3,CSF1,CSF2,CSF3,CXCL10,CXCL8,HLA-B,ICAM1,IDO1,IL15,IL1B,IL6,LTB,MMP9,PTGES,PTGS2,RELB,TLR2	18
Inflammatory Response	inflammatory response	8,10E-28	Increased	3,516	bias	APOL3/APOL4,ATF3,CCL20,CEBPB,CEBPD,CSF1,CSF2,CSF3,CX3CL1,CXCL10,CXCL11,CXCL2,CXCL3,CXCL8,ICAM1,ICOSLG/LOC102723996,IDO1,IL11,IL15,IL1B,IL6,IRAK2,MMP9,NFKB2,NFKBIZ,NLRP3,NR4A2,PDE4B,PTGES,PTGS2,PTK2B,PTX3,SDC4,SERPINA3,SLIT2,STAT5A,TLR2,TNFAIP3,TNFRSF9,ZFP36	40
Cellular Movement, Hematological System Development and Function, Immune Cell Trafficking, Inflammatory Response	cell movement of phagocytes	3,72E-22	Increased	3,502	bias	CCL20,CFB,CSF1,CSF2,CSF3,CX3CL1,CXCL10,CXCL11,CXCL2,CXCL3,CXCL8,ICAM1,IL15,IL1B,IL6,LTB,MAP3K8,MMP9,NFKBIA,NINJ1,NLRP3,PDE4B,PPP1R15A,PTGES,PTGS2,PTK2B,PTX3,SERPINA3,SLIT2,TLR2,TNFAIP3,TNFRSF9	32
Cellular Movement, Immune Cell Trafficking	leukocyte migration	5,91E-25	Increased	3,400	bias	CCL20,CCNT1,CFB,CSF1,CSF2,CSF3,CX3CL1,CXCL10,CXCL11,CXCL2,CXCL3,CXCL8,ICAM1,ICOSLG/LOC102723996,IDO1,IL15,IL1B,IL6,JAK3,LTB,MAP3K8,MMP9,NFKB2,NFKBIA,NFKBIZ,NINJ1,NLRP3,PDE4B,PELI1,PPP1R15A,PTGES,PTGS2,PTK2B,PTX3,SERPINA3,SLIT2,SOD2,STAT5A,TLR2,TNFAIP3,TNFRSF9,ZC3H12A	42
Cell Signaling, Small Molecule Biochemistry	synthesis of nitric oxide	1,50E-10	Increased	3,345	bias	CEBPB,CSF1,CSF2,ICAM1,IL15,IL1B,IL6,IRF1,JUNB,NFKBIA,PTGS2,PTX3,SOD2,TLR2,TNFAIP3,ZC3H12A	16
Cellular Movement	cell movement of tumor cell lines	7,92E-08	Increased	3,340	bias	CCL20,CSF1,CSF2,CSF3,CX3CL1,CXCL10,CXCL11,CXCL2,CXCL3,CXCL8,EBI3,EFNA1,IL15,IL6,MAP3K8,MMP9,NFKBIA,NR4A2,PTGS2,PTK2B,SDC4,SLIT2,SOD2,TLR2	24
Cellular Movement, Hematological System Development and Function, Immune Cell Trafficking	cell movement of lymphocytes	3,60E-18	Increased	3,330	bias	CCL20,CCNT1,CSF2,CSF3,CX3CL1,CXCL10,CXCL11,CXCL3,CXCL8,ICAM1,ICOSLG/LOC102723996,IL15,IL1B,IL6,LTB,MMP9,NFKB2,NFKBIA,NLRP3,PELI1,PTGES,PTGS2,STAT5A,TNFRSF9,ZC3H12A	25
Cellular Movement, Hematological System Development and Function, Immune Cell Trafficking	cell movement of myeloid cells	1,87E-22	Increased	3,307	bias	CCL20,CFB,CSF1,CSF2,CSF3,CX3CL1,CXCL10,CXCL11,CXCL2,CXCL3,CXCL8,ICAM1,IL15,IL1B,IL6,LTB,MAP3K8,MMP9,NFKBIA,NINJ1,NLRP3,PDE4B,PPP1R15A,PTGES,PTGS2,PTK2B,PTX3,SERPINA3,SLIT2,TLR2,TNFAIP3,TNFRSF9	32
Cellular Compromise, Inflammatory Response	degranulation of cells	1,29E-07	Increased	3,273	bias	ATF3,CX3CL1,CXCL3,CXCL8,IL15,IL1B,JUNB,STAT5A,STX11,TLR2,TNFRSF9	11
Cell-To-Cell Signaling and Interaction, Cellular Movement, Hematological System Development and Function, Immune Cell Trafficking	recruitment of leukocytes	1,08E-21	Increased	3,270	bias	CCL20,CSF1,CSF2,CSF3,CX3CL1,CXCL10,CXCL2,CXCL3,CXCL8,ICAM1,IL15,IL1B,IL6,MAP3K8,MMP9,NFKBIA,NLRP3,PDE4B,PELI1,PTX3,SLIT2,SOD2,STAT5A,TLR2,TNFRSF9	25
Cellular Development, Hematological System Development and Function, Hematopoiesis	differentiation of leukocytes	2,26E-17	Increased	3,269	bias	BCL3,CD83,CEBPB,CEBPD,CSF1,CSF2,CSF3,CXCL8,ELF3,ICAM1,ICOSLG/LOC102723996,IFNGR2,IL15,IL1B,IL6,IRF1,JAK3,JUNB,MMP9,NFKB2,NFKBIA,NR4A1,NR4A2,PTGS2,PTK2B,RELB,STAT5A,TLR2,TNFAIP3,TNFRSF9,ZFP36	31
Cell-To-Cell Signaling and Interaction	response of myeloid cells	4,35E-10	Increased	3,267	bias	CEBPB,CSF2,CSF3,CXCL10,CXCL3,CXCL8,ICAM1,IL15,IL6,PTX3,RELB,TLR2	12
Cellular Movement	invasion of cells	3,31E-09	Increased	3,250	bias	ATF3,CLDN1,CSF1,CSF2,CSF3,CXCL10,CXCL8,EFNA1,ELF3,GBP1,IL1B,IL6,JUNB,MMP13,MMP9,NFKBIA,NR4A1,NR4A2,NUAK2,PTGS2,PTK2B,SDC4,SLIT2,SOD2,STAT5A,TLR2	26
Cellular Movement, Hematological System Development and Function, Immune Cell Trafficking	Lymphocyte migration	1,67E-12	Increased	3,235	bias	CCL20,CSF2,CSF3,CX3CL1,CXCL10,CXCL11,CXCL3,CXCL8,ICAM1,ICOSLG/LOC102723996,IL15,IL1B,IL6,LTB,NFKB2,NLRP3,PELI1,TNFRSF9	18
Cellular Development, Hematological System Development and Function, Hematopoiesis	differentiation of mononuclear leukocytes	3,78E-15	Increased	3,229	bias	BCL3,CD83,CEBPB,CSF1,CSF2,CSF3,CXCL8,ELF3,ICAM1,ICOSLG/LOC102723996,IFNGR2,IL15,IL1B,IL6,IRF1,JAK3,JUNB,NFKB2,NFKBIA,NR4A1,NR4A2,PTGS2,RELB,STAT5A,TLR2,TNFAIP3	26
Cellular Movement, Hematological System Development and Function, Immune Cell Trafficking	cell movement of leukocytes	1,72E-26	Increased	3,222	bias	CCL20,CCNT1,CFB,CSF1,CSF2,CSF3,CX3CL1,CXCL10,CXCL11,CXCL2,CXCL3,CXCL8,ICAM1,ICOSLG/LOC102723996,IDO1,IL15,IL1B,IL6,JAK3,LTB,MAP3K8,MMP9,NFKB2,NFKBIA,NFKBIZ,NINJ1,NLRP3,PDE4B,PELI1,PPP1R15A,PTGES,PTGS2,PTK2B,PTX3,SERPINA3,SLIT2,STAT5A,TLR2,TNFAIP3,TNFRSF9,ZC3H12A	41
Cell-To-Cell Signaling and Interaction, Hematological System Development and Function, Immune Cell Trafficking, Inflammatory Response	activation of macrophages	2,55E-14	Increased	3,196	bias	ATF3,CSF1,CSF2,CSF3,CXCL10,CXCL8,ICAM1,IL15,IL1B,IL6,MMP9,PTGES,PTGS2,TLR2	14
Cell-To-Cell Signaling and Interaction, Cellular Movement, Hematological System Development and Function, Immune Cell Trafficking, Inflammatory Response	recruitment of phagocytes	4,78E-18	Increased	3,191	bias	CCL20,CSF1,CSF2,CX3CL1,CXCL10,CXCL2,CXCL3,CXCL8,ICAM1,IL1B,IL6,MAP3K8,MMP9,NFKBIA,NLRP3,PDE4B,PTX3,SLIT2,SOD2,TLR2	20
Cell-To-Cell Signaling and Interaction, Hematological System Development and Function, Immune Cell Trafficking, Tissue Development	adhesion of immune cells	1,08E-17	Increased	3,175	bias	CCL20,CD83,CSF1,CSF2,CX3CL1,CXCL10,CXCL11,CXCL2,CXCL3,CXCL8,ICAM1,ICOSLG/LOC102723996,IL11,IL15,IL1B,IL6,NFKB2,NFKBIA,PTGS2,RELB,TLR2,TNFRSF9,TNIP1	23
Cellular Development	differentiation of lymphatic system cells	4,71E-10	Increased	3,118	bias	BCL3,CSF1,CSF2,CSF3,IL11,IL15,IL6,JAK3,MMP9,NFKB2,NFKBIA,PTK2B,STAT5A	13
Cell-To-Cell Signaling and Interaction, Hematological System Development and Function, Immune Cell Trafficking, Tissue Development	adhesion of mononuclear leukocytes	7,90E-10	Increased	3,101	bias	CCL20,CX3CL1,CXCL11,CXCL8,ICAM1,ICOSLG/LOC102723996,IL11,IL15,IL1B,IL6,TLR2	11
Cell-To-Cell Signaling and Interaction, Cellular Growth and Proliferation, Hematological System Development and Function, Inflammatory Response	stimulation of phagocytes	1,54E-13	Increased	3,083	bias	CCL20,CSF1,CSF2,CSF3,CXCL8,IL11,IL15,IL1B,IL6,TLR2	10
Cellular Movement, Hematological System Development and Function	mobilization of blood cells	3,59E-13	Increased	3,077	bias	CCL20,CSF1,CSF2,CSF3,CXCL10,CXCL2,CXCL3,CXCL8,IL11,IL1B	10
Cell-To-Cell Signaling and Interaction, Cellular Movement	attraction of cells	6,41E-15	Increased	3,052	bias	CCL20,CSF1,CSF2,CX3CL1,CXCL10,CXCL11,CXCL3,CXCL8,EFNA1,IL15,IL1B	11
Cellular Movement, Hematological System Development and Function, Immune Cell Trafficking, Inflammatory Response	cell movement of neutrophils	1,48E-18	Increased	3,043	bias	CFB,CSF1,CSF2,CSF3,CX3CL1,CXCL10,CXCL2,CXCL3,CXCL8,ICAM1,IL1B,IL6,MAP3K8,MMP9,NFKBIA,NLRP3,PDE4B,PTGS2,PTX3,SLIT2,TLR2,TNFAIP3	22
Cell-To-Cell Signaling and Interaction, Hematological System Development and Function, Immune Cell Trafficking, Inflammatory Response	activation of mononuclear leukocytes	3,48E-12	Increased	3,017	bias	BCL3,CD83,CSF1,CSF2,CXCL8,ICAM1,ICOSLG/LOC102723996,IL15,IL1B,IL6,IRF1,JAK3,NFKB2,NFKBIA,NFKBIZ,PELI1,STAT5A,STX11,TLR2,TNFRSF9	20
Cell-mediated Immune Response, Cellular Movement, Hematological System Development and Function, Immune Cell Trafficking	T cell migration	8,01E-10	Increased	3,017	bias	CCL20,CX3CL1,CXCL10,CXCL11,CXCL8,ICAM1,ICOSLG/LOC102723996,IL15,IL1B,IL6,LTB,NLRP3,TNFRSF9	13
Cardiovascular System Development and Function	vascularization	4,62E-11	Increased	3,008	bias	CSF1,CSF2,CSF3,CXCL3,EFNA1,ICAM1,IL1B,MMP13,MMP9,PTGS2,PTK2B,RELB,SDC4,STAT5A,TNFAIP3	15
Cellular Movement, Hematological System Development and Function, Immune Cell Trafficking	cell movement of granulocytes	9,08E-20	Increased	3,006	bias	CFB,CSF1,CSF2,CSF3,CX3CL1,CXCL10,CXCL11,CXCL2,CXCL3,CXCL8,ICAM1,IL15,IL1B,IL6,MAP3K8,MMP9,NFKBIA,NLRP3,PDE4B,PTGS2,PTX3,SLIT2,TLR2,TNFAIP3,TNFRSF9	25
Immunological Disease	hypersensitive reaction	4,67E-21	Increased	2,994	bias	BCL3,CCL20,CD83,CEBPB,CSF2,CXCL10,CXCL8,FLG,HLA-B,ICAM1,ICOSLG/LOC102723996,IFNGR2,IL15,IL1B,JUNB,LTB,MMP9,NFKBIA,NFKBIZ,NLRP3,NR4A2,PDE4B,PTGS2,RELB,SOD2,TLR2,TNFAIP3,TNFRSF9,ZFP36	29
Cell-To-Cell Signaling and Interaction, Hematological System Development and Function, Immune Cell Trafficking, Inflammatory Response, Tissue Development	adhesion of phagocytes	9,13E-13	Increased	2,976	bias	CSF1,CSF2,CX3CL1,CXCL2,CXCL3,CXCL8,ICAM1,ICOSLG/LOC102723996,IL15,IL1B,IL6,PTGS2,TLR2	13
Cellular Development, Hematopoiesis	differentiation of bone marrow cells	2,78E-07	Increased	2,971	bias	CSF1,CSF2,CSF3,IL11,IL15,IL6,JAK3,MMP9,NFKBIA,PTK2B	10
Cell-To-Cell Signaling and Interaction, Cellular Movement, Hematological System Development and Function, Immune Cell Trafficking, Inflammatory Response	recruitment of macrophages	2,41E-09	Increased	2,967	bias	CSF1,CXCL10,CXCL8,ICAM1,IL1B,MAP3K8,MMP9,NFKBIA,TLR2	9
Cell-To-Cell Signaling and Interaction, Tissue Development	adhesion of blood cells	4,91E-19	Increased	2,943	bias	CCL20,CD83,CSF1,CSF2,CX3CL1,CXCL10,CXCL11,CXCL2,CXCL3,CXCL8,ICAM1,ICOSLG/LOC102723996,IL11,IL15,IL1B,IL6,NFKB2,NFKBIA,PTGS2,PTX3,RELB,SLIT2,TLR2,TNFRSF9,TNIP1	25
Cellular Growth and Proliferation	inhibition of cells	6,43E-09	Increased	2,942	bias	CSF1,CSF2,CSF3,CXCL10,DDIT4,IDO1,IL15,IL6,NFKBIA,PTGS2	10
Cardiovascular System Development and Function, Organismal Development	development of blood vessel	2,56E-11	Increased	2,939	bias	ATF3,CSF1,CSF2,CSF3,CX3CL1,CXCL10,CXCL2,CXCL8,EFNA1,GBP1,ICAM1,IL1B,IL6,JUNB,MMP13,MMP9,NFKBIA,NR4A1,PIM3,PTGES,PTGS2,PTK2B,PTX3,SDC4,SLIT2,STAT5A,TLR2,TNFAIP3	28
Cell-To-Cell Signaling and Interaction, Cellular Movement, Hematological System Development and Function, Immune Cell Trafficking	recruitment of granulocytes	4,51E-18	Increased	2,930	bias	CCL20,CSF1,CSF2,CXCL10,CXCL2,CXCL3,CXCL8,ICAM1,IL1B,IL6,MAP3K8,MMP9,NLRP3,PDE4B,PTX3,SLIT2,SOD2,STAT5A,TLR2	19
Cell-To-Cell Signaling and Interaction, Cellular Function and Maintenance, Inflammatory Response	phagocytosis of leukocytes	5,88E-08	Increased	2,929	bias	CEBPB,CSF2,CSF3,CXCL10,ICOSLG/LOC102723996,IL15,PTX3,RELB,TLR2	9
Cell-To-Cell Signaling and Interaction, Hematological System Development and Function, Immune Cell Trafficking, Inflammatory Response	activation of neutrophils	8,60E-11	Increased	2,913	bias	CSF2,CSF3,CXCL3,CXCL8,IL15,IL1B,IL6,TLR2,TNFRSF9	9
Cellular Movement, Hematological System Development and Function, Immune Cell Trafficking, Inflammatory Response	chemotaxis of myeloid cells	2,34E-13	Increased	2,903	bias	CCL20,CSF1,CSF2,CX3CL1,CXCL10,CXCL2,CXCL3,CXCL8,ICAM1,IL15,IL1B,PDE4B,PTGES,PTK2B,SERPINA3,SLIT2,TLR2	17
Cellular Movement	migration of tumor cells	1,32E-07	Increased	2,900	bias	CSF1,CSF2,CSF3,CXCL10,CXCL8,IL11,IL6,MMP13,MMP9,NFKBIA,PTGS2,SLIT2	12
Immunological Disease	delayed hypersensitive reaction	9,45E-16	Increased	2,897	bias	CD83,CEBPB,CSF2,CXCL10,ICAM1,IFNGR2,IL15,IL1B,MMP9,NFKBIA,NLRP3,RELB,SOD2,TNFRSF9,ZFP36	15
Cell-To-Cell Signaling and Interaction, Cellular Movement, Immune Cell Trafficking	attraction of leukocytes	9,80E-15	Increased	2,886	bias	CCL20,CSF2,CX3CL1,CXCL10,CXCL11,CXCL3,CXCL8,IL15,IL1B	9
Cellular Development, Hematological System Development and Function, Hematopoiesis, Lymphoid Tissue Structure and Development	development of leukocytes	2,63E-15	Increased	2,883	bias	BCL3,CD83,CEBPB,CSF1,CSF2,CSF3,CXCL11,EFNA1,ELF3,ICAM1,ICOSLG/LOC102723996,IFNGR2,IL15,IL1B,IL6,IRF1,JAK3,JUNB,LTB,NFKB2,NFKBIA,NR4A1,NR4A2,PTGS2,RELB,STAT5A,TLR2,TNFAIP3	28
Cardiovascular System Development and Function	development of cardiovascular system	3,21E-11	Increased	2,875	bias	ATF3,CSF1,CSF2,CSF3,CX3CL1,CXCL10,CXCL2,CXCL3,CXCL8,EFNA1,GBP1,ICAM1,IL1B,IL6,IRF1,JUNB,MMP13,MMP9,NFKBIA,NR4A1,OSR1,PIM3,PTGES,PTGS2,PTK2B,PTX3,SDC4,SLIT2,SOD2,STAT5A,TLR2,TNFAIP3	32
Cellular Development, Hematological System Development and Function, Hematopoiesis	development of blood cells	5,93E-15	Increased	2,863	bias	BCL3,CD83,CEBPB,CSF1,CSF2,CSF3,CXCL11,EFNA1,ELF3,ICAM1,ICOSLG/LOC102723996,IFNGR2,IL15,IL1B,IL6,IRF1,JAK3,JUNB,LTB,NFKB2,NFKBIA,NR4A1,NR4A2,PTGS2,RELB,SOD2,STAT5A,TLR2,TNFAIP3	29
Cell-mediated Immune Response, Cellular Movement, Hematological System Development and Function, Immune Cell Trafficking	cell movement of T lymphocytes	1,03E-09	Increased	2,856	bias	CCL20,CX3CL1,CXCL10,CXCL11,CXCL8,ICAM1,IL15,IL1B,IL6,LTB,NLRP3,TNFRSF9	12
Cell Death and Survival	cell viability of leukocytes	4,67E-12	Increased	2,855	bias	BCL3,CEBPB,CSF1,CSF2,CSF3,CX3CL1,CXCL8,ICAM1,ICOSLG/LOC102723996,IL15,IL1B,IL6,JAK3,NFKBIA,PTK2B,STAT5A,TNFRSF9	17
Cellular Function and Maintenance	function of leukocytes	1,07E-24	Increased	2,851	bias	ATF3,BCL3,BIRC3,CEBPB,CSF1,CSF2,CSF3,CXCL10,CXCL8,EBI3,HLA-B,ICAM1,ICOSLG/LOC102723996,IDO1,IFNGR2,IL15,IL1B,IL6,IRAK2,IRF1,JAK3,LTB,MMP9,NFKB2,NFKBIA,NFKBIZ,NLRP3,PTGS2,PTK2B,RELB,STAT5A,STX11,TLR2,TNFAIP3,TNFRSF9,ZFP36	36
DNA Replication, Recombination, and Repair	synthesis of DNA	1,60E-07	Increased	2,849		ATF3,BCL3,CSF1,CSF2,CSF3,CXCL10,CXCL8,IL1B,IL6,IRF1,MAP3K8,NFKBIA,NR4A1,PTGS2,RRAD,SDC4,STAT5A	17
Cellular Movement	mobilization of cells	7,31E-14	Increased	2,841	bias	CCL20,CSF1,CSF2,CSF3,CXCL10,CXCL2,CXCL3,CXCL8,IL11,IL1B,PTK2B	11
Cellular Movement, Hematological System Development and Function, Immune Cell Trafficking, Inflammatory Response	chemotaxis of granulocytes	1,70E-10	Increased	2,835	bias	CSF1,CSF2,CX3CL1,CXCL10,CXCL2,CXCL3,CXCL8,ICAM1,IL15,IL1B,PDE4B,SLIT2	12
Cell-To-Cell Signaling and Interaction, Hematological System Development and Function, Immune Cell Trafficking, Inflammatory Response	activation of lymphocytes	1,33E-11	Increased	2,811	bias	BCL3,CD83,CSF2,CXCL8,ICAM1,ICOSLG/LOC102723996,IL15,IL1B,IL6,IRF1,JAK3,NFKB2,NFKBIA,NFKBIZ,PELI1,STAT5A,STX11,TLR2,TNFRSF9	19
Connective Tissue Disorders, Inflammatory Disease, Skeletal and Muscular Disorders	arthritis	3,80E-18	Increased	2,807		CCL20,CD83,CEBPB,CFB,CSF1,CSF2,CSF3,CXCL10,CXCL2,CXCL3,CXCL8,ELF3,G0S2,GBP2,HLA-B,ICAM1,ICOSLG/LOC102723996,IL15,IL1B,IL6,IRF1,JAK3,LTB,MMP13,MMP9,NFKBIA,NLRP3,NR4A1,NR4A2,PTGS2,PTK2B,SDC4,SOD2,TLR2,TNFAIP3,TRAF1,ZFP36	37
Cellular Movement, Skeletal and Muscular System Development and Function	migration of vascular smooth muscle cells	4,60E-07	Increased	2,804	bias	ATF3,CSF2,CXCL8,IL1B,IL6,PTGS2,SDC4,TLR2	8
Hematological System Development and Function, Humoral Immune Response, Tissue Morphology	quantity of B lymphocytes	3,87E-07	Increased	2,803	bias	BCL3,CEBPB,CSF1,CSF2,CSF3,IL6,JAK3,NFKB2,PIM3,RELB,STAT5A,TNFRSF9,ZC3H12A	13
Cell-To-Cell Signaling and Interaction	response of granulocytes	1,15E-10	Increased	2,796	bias	CSF2,CSF3,CXCL10,CXCL3,CXCL8,ICAM1,PTX3,RELB,TLR2	9
Cellular Movement, Hematological System Development and Function, Immune Cell Trafficking	cell movement of mononuclear leukocytes	4,05E-23	Increased	2,793	bias	CCL20,CCNT1,CSF2,CSF3,CX3CL1,CXCL10,CXCL11,CXCL3,CXCL8,ICAM1,ICOSLG/LOC102723996,IL15,IL1B,IL6,JAK3,LTB,MMP9,NFKB2,NFKBIA,NFKBIZ,NINJ1,NLRP3,PELI1,PTGES,PTGS2,PTK2B,SERPINA3,STAT5A,TLR2,TNFRSF9,ZC3H12A	31
Cellular Growth and Proliferation	colony formation of blood cells	8,47E-08	Increased	2,789	bias	CSF1,CSF2,CSF3,CXCL3,IL11,IL1B,IL6,STAT5A	8
Cell-To-Cell Signaling and Interaction, Hematological System Development and Function, Inflammatory Response	immune response of neutrophils	7,00E-10	Increased	2,787	bias	CSF2,CSF3,CXCL10,CXCL3,CXCL8,ICAM1,PTX3,RELB	8
Cell-To-Cell Signaling and Interaction, Hematological System Development and Function, Immune Cell Trafficking, Inflammatory Response	activation of dendritic cells	2,08E-08	Increased	2,778	bias	CSF2,CXCL8,IDO1,IL15,IL1B,IL6,LTB,TLR2	8
Cellular Movement, Hematological System Development and Function, Immune Cell Trafficking	infiltration of granulocytes	1,88E-19	Increased	2,769		CFB,CSF1,CSF2,CSF3,CXCL10,CXCL2,CXCL3,CXCL8,ICAM1,IL1B,IL6,MAP3K8,MMP9,NFKBIA,PTGS2,PTX3,SLIT2,TLR2,TNFAIP3,TNFRSF9	20
Cellular Movement	migration of tumor cell lines	1,64E-07	Increased	2,763	bias	CCL20,CSF2,CSF3,CX3CL1,CXCL10,CXCL11,CXCL2,CXCL8,EBI3,IL15,IL6,MAP3K8,MMP9,NFKBIA,NR4A2,PTGS2,PTK2B,SDC4,SLIT2,SOD2,TLR2	21
Cell-To-Cell Signaling and Interaction, Cellular Function and Maintenance, Hematological System Development and Function, Inflammatory Response	phagocytosis of myeloid cells	4,60E-07	Increased	2,763	bias	CEBPB,CSF2,CSF3,CXCL10,IL15,PTX3,RELB,TLR2	8
Cell-To-Cell Signaling and Interaction, Cellular Function and Maintenance, Inflammatory Response	phagocytosis of cells	2,31E-08	Increased	2,761	bias	CEBPB,CSF1,CSF2,CSF3,CXCL10,EHD1,ICAM1,ICOSLG/LOC102723996,IL15,IL6,PTX3,RELB,TLR2	13
Cellular Movement, Hematological System Development and Function, Immune Cell Trafficking, Inflammatory Response	chemotaxis of lymphocytes	6,08E-09	Increased	2,759	bias	CCL20,CX3CL1,CXCL10,CXCL11,CXCL3,CXCL8,IL15,MMP9,NFKB2	9
Inflammatory Response	immune response of cells	4,37E-08	Increased	2,753	bias	CEBPB,CSF1,CSF2,CSF3,CXCL10,EHD1,ICAM1,ICOSLG/LOC102723996,IL15,IL6,MAP3K8,PTX3,RELB,TLR2	14
Cellular Movement, Hematological System Development and Function, Immune Cell Trafficking	mobilization of leukocytes	7,91E-12	Increased	2,751	bias	CCL20,CSF2,CSF3,CXCL10,CXCL2,CXCL3,CXCL8,IL1B	8
Cellular Movement, Hematological System Development and Function, Immune Cell Trafficking, Inflammatory Response	chemotaxis of leukocytes	8,90E-15	Increased	2,745	bias	CCL20,CSF1,CSF2,CX3CL1,CXCL10,CXCL11,CXCL2,CXCL3,CXCL8,ICAM1,IL15,IL1B,MMP9,NFKB2,PDE4B,PTGES,PTK2B,SERPINA3,SLIT2,TLR2	20
Cellular Movement, Hematological System Development and Function, Hematopoiesis	mobilization of hematopoietic progenitor cells	1,35E-11	Increased	2,742	bias	CCL20,CSF1,CSF2,CSF3,CXCL10,CXCL3,CXCL8,IL11	8
Cell-To-Cell Signaling and Interaction, Cellular Movement, Hematological System Development and Function, Immune Cell Trafficking, Inflammatory Response	recruitment of neutrophils	2,49E-18	Increased	2,740	bias	CCL20,CSF1,CSF2,CXCL10,CXCL2,CXCL3,CXCL8,ICAM1,IL1B,IL6,MAP3K8,MMP9,NLRP3,PDE4B,PTX3,SLIT2,SOD2,TLR2	18
Cell-To-Cell Signaling and Interaction, Cellular Movement, Hematological System Development and Function, Immune Cell Trafficking	recruitment of antigen presenting cells	8,23E-13	Increased	2,735	bias	CCL20,CSF1,CSF2,CXCL10,CXCL3,CXCL8,ICAM1,IL1B,MAP3K8,MMP9,NFKBIA,TLR2	12
Cell Death and Survival	cell viability of phagocytes	1,67E-09	Increased	2,722	bias	CEBPB,CSF1,CSF2,CSF3,CX3CL1,IL15,IL1B,IL6,NFKBIA,TNFRSF9	10
Cellular Growth and Proliferation	expansion of cells	2,03E-13	Increased	2,716	bias	CEBPB,CSF1,CSF2,CSF3,ICOSLG/LOC102723996,IL15,IL1B,IL6,IRF1,JAK3,LRRC32,PALM,PTGS2,RELB,STAT5A,TLR2,TNFAIP3,TNFRSF9	18
Cell Death and Survival, Hematological System Development and Function	cell viability of myeloid cells	1,22E-10	Increased	2,713	bias	CEBPB,CSF1,CSF2,CSF3,CX3CL1,ICAM1,IL15,IL1B,NFKBIA,TNFRSF9	10
Cellular Development, Hematological System Development and Function, Hematopoiesis	differentiation of myeloid cells	3,10E-09	Increased	2,706	bias	CEBPB,CEBPD,CSF1,CSF2,CSF3,IL15,IL6,JAK3,MMP9,NFKBIA,PTK2B,STAT5A,TLR2,ZFP36	14
Cell-To-Cell Signaling and Interaction, Nervous System Development and Function	activation of neuroglia	2,45E-12	Increased	2,699	bias	CEBPB,CSF1,CSF2,CSF3,CX3CL1,CXCL8,IL1B,IL6,MMP9,PELI1,PTGS2,TLR2	12
Connective Tissue Disorders, Inflammatory Disease, Skeletal and Muscular Disorders	Rheumatic Disease	8,24E-18	Increased	2,696		CCL20,CD83,CEBPB,CFB,CSF1,CSF2,CSF3,CXCL10,CXCL2,CXCL3,CXCL8,ELF3,G0S2,GBP2,HLA-B,ICAM1,ICOSLG/LOC102723996,IL15,IL1B,IL6,IRF1,JAK3,LTB,MMP13,MMP9,NFKBIA,NLRP3,NR4A1,NR4A2,PTGS2,PTK2B,SDC4,SOD2,TLR2,TNFAIP3,TNFRSF9,TRAF1,ZFP36	38
Cardiovascular System Development and Function, Organismal Development	vasculogenesis	1,18E-11	Increased	2,670	bias	ATF3,CSF1,CSF2,CSF3,CX3CL1,CXCL10,CXCL2,CXCL8,EFNA1,GBP1,ICAM1,IL1B,IL6,JUNB,MMP13,MMP9,NFKBIA,NR4A1,PIM3,PTGES,PTGS2,PTK2B,PTX3,SDC4,SLIT2,STAT5A,TNFAIP3	27
Cellular Movement, Hematological System Development and Function, Immune Cell Trafficking	cell movement of antigen presenting cells	1,36E-17	Increased	2,662	bias	CCL20,CSF1,CSF2,CX3CL1,CXCL10,CXCL11,CXCL8,ICAM1,IL15,IL1B,LTB,MAP3K8,NINJ1,NLRP3,PPP1R15A,PTGES,PTGS2,PTK2B,PTX3,SLIT2,TLR2,TNFAIP3,TNFRSF9	23
Cell-To-Cell Signaling and Interaction, Cellular Growth and Proliferation, Hematological System Development and Function	stimulation of leukocytes	1,67E-18	Increased	2,653	bias	CCL20,CD83,CSF1,CSF2,CSF3,CXCL10,CXCL11,CXCL3,CXCL8,ICOSLG/LOC102723996,IL11,IL15,IL1B,IL6,TLR2,TNFAIP3,TNFRSF9	17
Cell-To-Cell Signaling and Interaction, Cellular Growth and Proliferation	stimulation of cells	1,30E-16	Increased	2,641	bias	CCL20,CD83,CSF1,CSF2,CSF3,CXCL10,CXCL11,CXCL3,CXCL8,ICOSLG/LOC102723996,IL11,IL15,IL1B,IL6,PTGES,PTGS2,TLR2,TNFAIP3,TNFRSF9	19
Tissue Morphology	quantity of cells	1,74E-18	Increased	2,636	bias	ATF3,BCL3,BIRC3,CCL20,CD83,CEBPB,CSF1,CSF2,CSF3,CX3CL1,CXCL10,CXCL2,CXCL8,EBI3,HLA-B,ICAM1,ICOSLG/LOC102723996,IDO1,IL11,IL15,IL1B,IL6,IRF1,JAK3,JUNB,LTB,MAP3K8,MMP13,MMP9,NFKB2,NFKBIA,NR4A1,NR4A2,PDE4B,PIM3,PPP1R15A,PTGES,PTGS2,RELB,RHOF,SOD2,STAT5A,STX11,TLR2,TNFAIP3,TNFRSF9,TNIP1,TRAF1,ZC3H12A,ZFP36	50
Cellular Development, Hematological System Development and Function, Hematopoiesis	differentiation of phagocytes	9,40E-09	Increased	2,633	bias	BCL3,CSF1,CSF2,CSF3,IL15,IL6,JAK3,MMP9,NFKB2,RELB,STAT5A,TLR2	12
Cellular Movement, Hematological System Development and Function, Immune Cell Trafficking, Inflammatory Response	chemotaxis of neutrophils	5,90E-10	Increased	2,628	bias	CSF1,CSF2,CX3CL1,CXCL10,CXCL2,CXCL3,CXCL8,ICAM1,IL1B,PDE4B,SLIT2	11
Cellular Development, Hematological System Development and Function, Hematopoiesis, Lymphoid Tissue Structure and Development	development of lymphocytes	1,75E-13	Increased	2,627	bias	BCL3,CD83,CEBPB,CSF2,EFNA1,ELF3,ICAM1,ICOSLG/LOC102723996,IFNGR2,IL15,IL1B,IL6,IRF1,JAK3,JUNB,LTB,NFKB2,NFKBIA,NR4A1,NR4A2,PTGS2,RELB,STAT5A,TLR2,TNFAIP3	25
Cellular Growth and Proliferation, Hematological System Development and Function, Hematopoiesis	colony formation of hematopoietic cells	3,67E-07	Increased	2,626	bias	CSF1,CSF2,CSF3,CXCL3,IL11,IL6,STAT5A	7
Cell Signaling, Molecular Transport, Vitamin and Mineral Metabolism	quantity of Ca2+	4,66E-08	Increased	2,626	bias	CCL20,CSF1,CSF2,CX3CL1,CXCL10,CXCL11,CXCL3,CXCL8,ICAM1,IL1B,IL6,PTGS2,RGS2,TNFRSF9	14
Cell-To-Cell Signaling and Interaction, Hematological System Development and Function, Nervous System Development and Function	activation of microglia	1,98E-09	Increased	2,621	bias	CEBPB,CSF1,CSF2,CX3CL1,IL1B,IL6,PELI1,PTGS2,TLR2	9
Cellular Movement, Hematological System Development and Function, Immune Cell Trafficking	infiltration of leukocytes	4,46E-30	Increased	2,614		CCNT1,CFB,CSF1,CSF2,CSF3,CXCL10,CXCL2,CXCL3,CXCL8,ICAM1,IDO1,IL15,IL1B,IL6,JAK3,LTB,MAP3K8,MMP9,NFKB2,NFKBIA,NFKBIZ,NINJ1,NLRP3,PPP1R15A,PTGES,PTGS2,PTK2B,PTX3,SLIT2,STAT5A,TLR2,TNFAIP3,TNFRSF9,ZC3H12A	34
Cellular Development, Hematological System Development and Function, Hematopoiesis	differentiation of antigen presenting cells	5,60E-10	Increased	2,608	bias	BCL3,CSF1,CSF2,CSF3,IL15,IL6,JAK3,MMP9,NFKB2,RELB,STAT5A,TLR2	12
Lipid Metabolism, Small Molecule Biochemistry	synthesis of lipid	1,25E-07	Increased	2,601	bias	CD83,CEBPB,CSF2,CX3CL1,CXCL10,CXCL8,IL15,IL1B,IL6,MAP3K8,MMP9,NFKBIA,NR4A1,PTGES,PTGS2,PTK2B,PTX3,RELB,RGS2,STAT5A,TLR2	21
Cellular Movement, Hematological System Development and Function, Immune Cell Trafficking, Inflammatory Response	chemotaxis of phagocytes	4,51E-12	Increased	2,600	bias	CCL20,CSF1,CSF2,CX3CL1,CXCL10,CXCL2,CXCL3,CXCL8,ICAM1,IL1B,PDE4B,PTGES,PTK2B,SERPINA3,SLIT2,TLR2	16
Cell-To-Cell Signaling and Interaction, Hematological System Development and Function, Immune Cell Trafficking, Inflammatory Response	priming of leukocytes	1,26E-09	Increased	2,592	bias	CSF1,CSF2,CSF3,CXCL8,IL15,IL1B,IL6,STAT5A	8
Cell-To-Cell Signaling and Interaction, Hematological System Development and Function, Immune Cell Trafficking, Tissue Development	adhesion of lymphocytes	3,13E-07	Increased	2,592	bias	CCL20,CX3CL1,CXCL11,ICAM1,ICOSLG/LOC102723996,IL11,IL1B,IL6	8
Cellular Development, Hematological System Development and Function, Hematopoiesis, Lymphoid Tissue Structure and Development	development of mononuclear leukocytes	3,04E-15	Increased	2,589	bias	BCL3,CD83,CEBPB,CSF1,CSF2,CXCL11,EFNA1,ELF3,ICAM1,ICOSLG/LOC102723996,IFNGR2,IL15,IL1B,IL6,IRF1,JAK3,JUNB,LTB,NFKB2,NFKBIA,NR4A1,NR4A2,PTGS2,RELB,STAT5A,TLR2,TNFAIP3	27
Cellular Movement, Hematological System Development and Function, Immune Cell Trafficking	mobilization of myeloid cells	6,06E-11	Increased	2,589	bias	CSF2,CSF3,CXCL10,CXCL2,CXCL3,CXCL8,IL1B	7
Cellular Movement, Hematological System Development and Function, Immune Cell Trafficking, Inflammatory Response	migration of monocytes	6,11E-08	Increased	2,588	bias	CCL20,CSF2,CSF3,CX3CL1,ICAM1,IL6,MMP9,NINJ1	8
Cellular Movement, Hematological System Development and Function, Immune Cell Trafficking, Inflammatory Response	migration of neutrophils	1,51E-10	Increased	2,566	bias	CSF2,CXCL2,CXCL3,CXCL8,ICAM1,IL1B,IL6,MMP9,NLRP3,PDE4B	10
Hematological System Development and Function, Tissue Morphology	quantity of blood cells	5,25E-25	Increased	2,550	bias	ATF3,BCL3,BIRC3,CCL20,CD83,CEBPB,CSF1,CSF2,CSF3,CX3CL1,CXCL10,CXCL2,CXCL8,EBI3,HLA-B,ICAM1,ICOSLG/LOC102723996,IDO1,IL11,IL15,IL1B,IL6,IRF1,JAK3,LTB,MAP3K8,MMP13,MMP9,NFKB2,NFKBIA,NR4A1,PDE4B,PIM3,PPP1R15A,PTGES,PTGS2,RELB,RHOF,STAT5A,STX11,TLR2,TNFAIP3,TNFRSF9,TNIP1,TRAF1,ZC3H12A,ZFP36	47
Hematological System Development and Function, Tissue Morphology	quantity of leukocytes	6,33E-26	Increased	2,547	bias	ATF3,BCL3,BIRC3,CCL20,CD83,CEBPB,CSF1,CSF2,CSF3,CX3CL1,CXCL10,CXCL2,CXCL8,EBI3,HLA-B,ICAM1,ICOSLG/LOC102723996,IDO1,IL11,IL15,IL1B,IL6,IRF1,JAK3,LTB,MAP3K8,MMP13,MMP9,NFKB2,NFKBIA,NR4A1,PDE4B,PIM3,PTGES,PTGS2,RELB,STAT5A,STX11,TLR2,TNFAIP3,TNFRSF9,TNIP1,TRAF1,ZC3H12A,ZFP36	45
Cellular Movement, Skeletal and Muscular System Development and Function	cell movement of smooth muscle cells	2,05E-08	Increased	2,544	bias	ATF3,CSF1,CSF2,CXCL8,IL1B,IL6,MMP9,PTGS2,SDC4,SLIT2,TLR2	11
Lipid Metabolism, Small Molecule Biochemistry	synthesis of eicosanoid	1,60E-12	Increased	2,542	bias	CD83,CEBPB,CSF2,CXCL8,IL15,IL1B,IL6,MAP3K8,NFKBIA,PTGES,PTGS2,PTK2B,RELB,STAT5A,TLR2	15
Cell-To-Cell Signaling and Interaction, Hematological System Development and Function, Immune Cell Trafficking, Inflammatory Response	activation of natural killer cells	3,09E-07	Increased	2,536	bias	CSF2,IL15,IL1B,IL6,IRF1,NFKBIZ,TNFRSF9	7
Cellular Growth and Proliferation, Tissue Development	generation of leukocytes	3,52E-15	Increased	2,533	bias	CD83,CEBPB,CSF1,CSF2,CSF3,CXCL10,ELF3,ICOSLG/LOC102723996,IL15,IL1B,IL6,JAK3,LTB,NFKBIA,TNFRSF9	15
Cellular Growth and Proliferation, Tissue Development	generation of cells	1,46E-12	Increased	2,530	bias	CD83,CEBPB,CSF1,CSF2,CSF3,CXCL10,ELF3,ICOSLG/LOC102723996,IL15,IL1B,IL6,JAK3,LTB,NFKBIA,PTGS2,TNFRSF9	16
Cellular Development	maturation of cells	2,07E-11	Increased	2,519	bias	ATF3,CD83,CSF1,CSF2,CSF3,ELF3,ICAM1,ICOSLG/LOC102723996,IL11,IL15,IL1B,IL6,IRF1,NFKB2,NR4A2,PTGS2,PTK2B,RELB,TLR2	19
Cardiovascular System Development and Function	angiogenesis	5,43E-11	Increased	2,485	bias	CSF2,CSF3,CX3CL1,CXCL10,CXCL8,EFNA1,GBP1,ICAM1,IL15,IL1B,IL6,JUNB,MMP13,MMP9,NFKBIA,NR4A1,PIM3,PTGES,PTGS2,PTK2B,PTX3,SDC4,SLIT2,STAT5A,TLR2	25
Cellular Function and Maintenance	homeostasis of leukocytes	1,06E-13	Increased	2,477	bias	BCL3,CD83,CEBPB,CSF2,EFNA1,ELF3,ICAM1,ICOSLG/LOC102723996,IFNGR2,IL15,IL1B,IL6,IRF1,JAK3,JUNB,LTB,NFKBIA,NR4A1,NR4A2,PDE4B,PTGS2,RELB,STAT5A,TLR2,TNFAIP3	25
Cellular Development, Hematopoiesis	maturation of leukocytes	4,86E-13	Increased	2,476	bias	ATF3,CD83,CSF1,CSF2,CSF3,ELF3,ICAM1,ICOSLG/LOC102723996,IL15,IL1B,IL6,IRF1,NFKB2,PTGS2,RELB,TLR2	16
Cell-To-Cell Signaling and Interaction, Cellular Movement, Hematological System Development and Function, Immune Cell Trafficking	recruitment of mononuclear leukocytes	3,82E-19	Increased	2,464	bias	CCL20,CSF2,CSF3,CX3CL1,CXCL10,CXCL3,CXCL8,ICAM1,IL15,IL1B,IL6,NLRP3,PELI1,STAT5A,TNFRSF9	15
Cell-mediated Immune Response, Cellular Development, Cellular Function and Maintenance, Hematological System Development and Function, Hematopoiesis, Lymphoid Tissue Structure and Development	T cell development	9,08E-14	Increased	2,449	bias	BCL3,CD83,CEBPB,CSF2,EFNA1,ELF3,ICAM1,ICOSLG/LOC102723996,IFNGR2,IL15,IL1B,IL6,IRF1,JAK3,JUNB,LTB,NFKBIA,NR4A1,NR4A2,PTGS2,RELB,STAT5A,TLR2,TNFAIP3	24
Cell-To-Cell Signaling and Interaction	activation of central nervous system cells	8,60E-11	Increased	2,441	bias	CEBPB,CSF3,CXCL8,IL15,IL1B,IL6,MMP9,PTGS2,TLR2	9
Cell-To-Cell Signaling and Interaction, Cellular Growth and Proliferation, Hematological System Development and Function	stimulation of antigen presenting cells	1,14E-07	Increased	2,427	bias	CSF1,CSF2,CSF3,IL15,IL1B,TLR2	6
Cellular Development, Cellular Growth and Proliferation, Hematological System Development and Function	proliferation of antigen presenting cells	3,67E-07	Increased	2,427		CSF1,CSF2,CSF3,IL15,IL1B,IL6,STAT5A	7
Cellular Function and Maintenance	function of phagocytes	9,78E-23	Increased	2,425	bias	BCL3,BIRC3,CEBPB,CSF1,CSF2,CSF3,CXCL10,CXCL8,ICAM1,IDO1,IL15,IL1B,IL6,IRAK2,IRF1,JAK3,LTB,MMP9,NFKB2,NFKBIA,NLRP3,PTGS2,PTK2B,RELB,STAT5A,STX11,TLR2,ZFP36	28
Cell-To-Cell Signaling and Interaction, Cellular Growth and Proliferation, Hematological System Development and Function	induction of leukocytes	6,38E-11	Increased	2,424	bias	CD83,CSF1,CSF2,CSF3,CXCL8,IL15,IL1B,IL6,TNFAIP3	9
Cell-To-Cell Signaling and Interaction, Hematological System Development and Function, Immune Cell Trafficking, Inflammatory Response, Tissue Development	adhesion of monocytes	5,57E-09	Increased	2,418	bias	CX3CL1,CXCL8,ICAM1,ICOSLG/LOC102723996,IL15,IL1B,TLR2	7
Cellular Movement, Hematological System Development and Function, Immune Cell Trafficking, Inflammatory Response	mobilization of phagocytes	3,58E-10	Increased	2,415	bias	CCL20,CSF2,CSF3,CXCL2,CXCL8,IL1B	6
Cell-mediated Immune Response, Cellular Development, Cellular Function and Maintenance, Hematological System Development and Function, Hematopoiesis, Lymphoid Tissue Structure and Development	differentiation of helper T lymphocytes	4,41E-12	Increased	2,408	bias	BCL3,CEBPB,ELF3,ICAM1,ICOSLG/LOC102723996,IFNGR2,IL1B,IL6,IRF1,JAK3,JUNB,NR4A2,RELB,STAT5A	14
Cellular Function and Maintenance, Cellular Growth and Proliferation, Hematological System Development and Function	production of myeloid cells	1,55E-09	Increased	2,407	bias	CSF1,CSF2,CSF3,CXCL8,IL11,IL6	6
Cellular Function and Maintenance, Cellular Growth and Proliferation, Hematological System Development and Function	production of phagocytes	7,81E-10	Increased	2,404	bias	CSF1,CSF2,CSF3,CXCL8,IL11,IL6	6
Cardiovascular System Development and Function	neovascularization	1,11E-10	Increased	2,393	bias	CSF1,CSF2,CSF3,EFNA1,ICAM1,IL1B,MMP9,PTK2B,RELB,SDC4,STAT5A,TNFAIP3	12
Cell-To-Cell Signaling and Interaction, Hematological System Development and Function	response of lymphocytes	2,93E-13	Increased	2,391	bias	CD83,CSF2,CXCL11,CXCL8,EBI3,ICAM1,ICOSLG/LOC102723996,IL15,IL1B,IL6,LTB,NFKB2,RELB,STAT5A,TNFRSF9	15
Cell-To-Cell Signaling and Interaction, Hematological System Development and Function	T cell response	2,26E-12	Increased	2,389	bias	CSF2,CXCL11,CXCL8,EBI3,ICAM1,ICOSLG/LOC102723996,IL15,IL1B,IL6,LTB,NFKB2,STAT5A,TNFRSF9	13
Molecular Transport	quantity of metal	2,13E-07	Increased	2,387		CCL20,CSF1,CSF2,CX3CL1,CXCL10,CXCL11,CXCL3,CXCL8,HLA-B,ICAM1,IL1B,IL6,PTGS2,RGS2,TNFRSF9	15
Cell-To-Cell Signaling and Interaction, Cellular Movement	chemoattraction of cells	3,98E-09	Increased	2,385	bias	CCL20,CXCL10,CXCL3,CXCL8,EFNA1,IL15,IL1B	7
Cell-To-Cell Signaling and Interaction, Hematological System Development and Function, Immune Cell Trafficking, Inflammatory Response	priming of myeloid cells	2,85E-09	Increased	2,385	bias	CSF1,CSF2,CSF3,CXCL8,IL1B,IL6	6
Cell-To-Cell Signaling and Interaction, Cellular Movement, Immune Cell Trafficking	attraction of phagocytes	3,58E-10	Increased	2,384	bias	CCL20,CXCL10,CXCL11,CXCL3,CXCL8,IL1B	6
Cellular Growth and Proliferation, Hematological System Development and Function, Hematopoiesis	colony formation of myeloid cells	7,66E-09	Increased	2,383	bias	CSF1,CSF2,CSF3,IL11,IL1B,IL6,STAT5A	7
Cellular Movement	mobilization of bone marrow cells	1,23E-11	Increased	2,382	bias	CSF1,CSF2,CSF3,CXCL10,CXCL3,CXCL8	6
Connective Tissue Disorders, Organismal Injury and Abnormalities, Skeletal and Muscular Disorders, Tissue Morphology	damage of cartilage tissue	3,96E-08	Increased	2,382	bias	CFB,CXCL8,IL15,IL1B,IL6,MMP13,PTGS2	7
Cell-To-Cell Signaling and Interaction, Cellular Growth and Proliferation	induction of cells	1,40E-11	Increased	2,361	bias	CD83,CSF1,CSF2,CSF3,CXCL8,IL15,IL1B,IL6,PTGS2,TLR2,TNFAIP3	11
Inflammatory Response, Organismal Functions	fever	2,85E-09	Increased	2,354	bias	CXCL8,IL15,IL1B,IL6,PTGES,PTGS2	6
Cellular Movement, Hematological System Development and Function, Immune Cell Trafficking, Inflammatory Response	cell movement of macrophages	3,29E-16	Increased	2,354	bias	CSF1,CSF2,CX3CL1,CXCL10,CXCL8,ICAM1,IL15,IL1B,LTB,MAP3K8,NINJ1,NLRP3,PPP1R15A,PTGES,PTGS2,PTK2B,PTX3,SLIT2,TLR2,TNFAIP3	20
Cellular Growth and Proliferation, Tissue Development	generation of mononuclear leukocytes	3,42E-13	Increased	2,349	bias	CD83,CEBPB,CSF1,CSF2,CXCL10,ELF3,ICOSLG/LOC102723996,IL15,IL1B,IL6,JAK3,NFKBIA,TNFRSF9	13
Cellular Movement, Skeletal and Muscular System Development and Function	cell movement of vascular smooth muscle cells	5,15E-08	Increased	2,340	bias	ATF3,CSF2,CXCL8,IL1B,IL6,PTGS2,SDC4,SLIT2,TLR2	9
Cellular Movement, Hematological System Development and Function, Immune Cell Trafficking	transmigration of leukocytes	2,29E-09	Increased	2,331	bias	CSF1,CSF2,CXCL10,CXCL11,CXCL2,CXCL3,CXCL8,ICAM1,IL1B,MMP9	10
Organismal Functions	thermoregulation	4,91E-09	Increased	2,327	bias	CEBPB,CEBPD,CXCL8,IL15,IL1B,IL6,NTSR1,PTGES,PTGS2,STX11,TLR2	11
Cellular Development, Hematological System Development and Function, Hematopoiesis	differentiation of hematopoietic cells	2,30E-07	Increased	2,259	bias	CSF1,CSF2,CSF3,IL15,IL6,IRF1,JAK3,JUNB,MMP9,NFKBIA,PTGS2,STAT5A	12
Cellular Movement, Hematological System Development and Function, Immune Cell Trafficking, Inflammatory Response	cell movement of monocytes	1,04E-13	Increased	2,259	bias	CCL20,CSF2,CSF3,CX3CL1,CXCL10,CXCL3,CXCL8,ICAM1,IL1B,IL6,MMP9,NINJ1,PTK2B,SERPINA3	14
Cell-To-Cell Signaling and Interaction, Cellular Movement, Immune Cell Trafficking	attraction of antigen presenting cells	8,98E-09	Increased	2,236	bias	CCL20,CSF2,CXCL10,CXCL11,IL1B	5
Cell-To-Cell Signaling and Interaction, Nervous System Development and Function	activation of astrocytes	5,12E-10	Increased	2,235	bias	CEBPB,CSF3,CXCL8,IL1B,IL6,MMP9,PTGS2,TLR2	8
Cell-To-Cell Signaling and Interaction	response of mononuclear leukocytes	2,53E-13	Increased	2,230	bias	CD83,CSF2,CXCL11,CXCL8,EBI3,ICAM1,ICOSLG/LOC102723996,IL15,IL1B,IL6,LTB,NFKB2,RELB,STAT5A,TLR2,TNFRSF9	16
Hematological System Development and Function, Inflammatory Response, Tissue Morphology	quantity of phagocytes	4,79E-26	Increased	2,221		ATF3,BCL3,BIRC3,CCL20,CD83,CSF1,CSF2,CSF3,CX3CL1,CXCL10,CXCL8,ICAM1,IDO1,IL11,IL15,IL1B,IL6,IRF1,JAK3,LTB,MMP13,MMP9,NFKB2,NFKBIA,PDE4B,PTGES,RELB,STAT5A,STX11,TLR2,TNFAIP3,ZFP36	32
Lipid Metabolism, Molecular Transport, Small Molecule Biochemistry	concentration of eicosanoid	9,91E-08	Increased	2,220		CSF2,CX3CL1,CXCL8,IL1B,MAP3K8,MMP9,PTGES,PTGS2	8
Cell-To-Cell Signaling and Interaction, Cellular Movement, Hematological System Development and Function, Immune Cell Trafficking, Inflammatory Response	recruitment of monocytes	9,26E-14	Increased	2,219	bias	CCL20,CSF2,CX3CL1,CXCL10,CXCL3,CXCL8,ICAM1,IL1B,NLRP3	9
Cell-To-Cell Signaling and Interaction, Cellular Growth and Proliferation, Hematological System Development and Function, Inflammatory Response	stimulation of monocytes	3,40E-09	Increased	2,213	bias	CCL20,CSF1,CSF2,IL15,IL6	5
Cellular Movement, Hematological System Development and Function, Immune Cell Trafficking, Inflammatory Response	mobilization of neutrophils	3,40E-09	Increased	2,211	bias	CSF2,CSF3,CXCL2,CXCL8,IL1B	5
Cell-To-Cell Signaling and Interaction, Hematological System Development and Function, Immune Cell Trafficking, Inflammatory Response	priming of phagocytes	1,22E-07	Increased	2,209	bias	CSF1,CSF2,CSF3,CXCL8,IL1B	5
Cell-To-Cell Signaling and Interaction, Cellular Movement, Hematological System Development and Function, Immune Cell Trafficking	recruitment of lymphocytes	4,22E-19	Increased	2,205	bias	CCL20,CSF2,CSF3,CX3CL1,CXCL10,CXCL3,CXCL8,ICAM1,IL15,IL1B,IL6,PELI1,STAT5A,TNFRSF9	14
Neurological Disease	hypernociception	2,00E-08	Increased	2,201	bias	CX3CL1,CXCL2,IL15,IL1B,MAP3K8	5
Cellular Movement	transmigration of cells	1,28E-10	Increased	2,196	bias	CSF1,CSF2,CX3CL1,CXCL10,CXCL11,CXCL2,CXCL3,CXCL8,ICAM1,IL1B,IL6,MMP9	12
Cellular Function and Maintenance, Hematological System Development and Function	function of myeloid cells	2,92E-19	Increased	2,195	bias	BCL3,BIRC3,CEBPB,CSF1,CSF2,CSF3,CXCL10,CXCL8,ICAM1,IL1B,IL6,IRAK2,IRF1,MMP9,NFKB2,NFKBIA,NLRP3,PTGS2,PTK2B,RELB,STX11,TLR2,ZFP36	23
Cellular Function and Maintenance, Cellular Growth and Proliferation, Hematological System Development and Function	production of neutrophils	9,79E-10	Increased	2,195	bias	CSF2,CSF3,CXCL8,IL11,IL6	5
Cell-To-Cell Signaling and Interaction, Cellular Growth and Proliferation, Hematological System Development and Function, Inflammatory Response	induction of phagocytes	3,97E-08	Increased	2,191	bias	CSF1,CSF2,CSF3,IL15,IL1B	5
Cell-To-Cell Signaling and Interaction, Cellular Growth and Proliferation	stimulation of bone marrow cells	3,40E-09	Increased	2,190	bias	CSF1,CSF2,CSF3,IL11,IL6	5
Cell-To-Cell Signaling and Interaction, Hematological System Development and Function, Immune Cell Trafficking, Inflammatory Response	priming of granulocytes	8,98E-09	Increased	2,187	bias	CSF2,CSF3,CXCL8,IL1B,IL6	5
Cellular Growth and Proliferation, Lymphoid Tissue Structure and Development	proliferation of lymphatic system cells	2,07E-12	Increased	2,186	bias	CCL20,CSF1,CSF2,CSF3,CXCL10,CXCL3,CXCL8,IL11,IL15,IL1B,IL6,JUNB,PTGS2,STAT5A,TLR2,TNFRSF9	16
Cell-To-Cell Signaling and Interaction, Cellular Growth and Proliferation	stimulation of tumor cell lines	3,97E-08	Increased	2,185	bias	CSF1,CSF2,IL15,IL1B,IL6	5
Cellular Growth and Proliferation	proliferation of cells	6,68E-15	Increased	2,182		ATF3,BCL3,BIRC3,C8orf4,CCL20,CD83,CEBPB,CEBPD,CFB,CLDN1,CSF1,CSF2,CSF3,CX3CL1,CXCL10,CXCL11,CXCL2,CXCL3,CXCL8,DAPK1,EBI3,EFNA1,ELF3,G0S2,GBP1,GBP2,HILPDA,ICAM1,ICOSLG/LOC102723996,IDO1,IL11,IL15,IL1B,IL6,IRF1,JAK3,JUNB,KCNQ4,LRRC32,LTB,MAP3K8,MMP9,NFKB2,NFKBIA,NINJ1,NR4A1,NR4A2,OSR1,PALM,PELI1,PIM3,PPP1R15A,PTGES,PTGS2,PTK2B,PTX3,RASD1,RELB,RGS2,RRAD,SAT1,SDC4,SLIT2,SOD2,STAT5A,TAOK1,TIFA,TLR2,TN…	72
Cellular Movement, Hematological System Development and Function, Immune Cell Trafficking, Inflammatory Response	chemotaxis of antigen presenting cells	3,12E-09	Increased	2,177	bias	CCL20,CSF1,CSF2,CX3CL1,CXCL10,ICAM1,IL1B,PTGES,PTK2B,TLR2	10
Cellular Development, Cellular Growth and Proliferation	proliferation of tumor cell lines	1,76E-08	Increased	2,176		ATF3,CCL20,CEBPB,CEBPD,CSF1,CSF2,CSF3,CXCL2,CXCL3,CXCL8,DAPK1,EFNA1,ELF3,IDO1,IL11,IL15,IL1B,IL6,IRF1,JAK3,JUNB,MMP9,NFKBIA,NR4A1,NR4A2,PTGES,PTGS2,PTK2B,RASD1,RELB,RRAD,SAT1,SOD2,STAT5A,TLR2,ZFP36	36
Cellular Development, Cellular Growth and Proliferation, Hematological System Development and Function	expansion of mononuclear leukocytes	1,35E-12	Increased	2,175	bias	CSF2,CSF3,ICOSLG/LOC102723996,IL15,IL1B,IL6,IRF1,JAK3,LRRC32,RELB,STAT5A,TLR2,TNFAIP3,TNFRSF9	14
Cell Death and Survival, Hematological System Development and Function	cell viability of macrophages	1,29E-09	Increased	2,169	bias	CEBPB,CSF1,CSF2,CSF3,CX3CL1,IL15,NFKBIA	7
Cell-To-Cell Signaling and Interaction, Cellular Movement, Hematological System Development and Function, Immune Cell Trafficking, Inflammatory Response	chemoattraction of leukocytes	7,21E-08	Increased	2,166	bias	CCL20,CXCL10,CXCL3,CXCL8,IL15	5
Cell-To-Cell Signaling and Interaction, Cellular Growth and Proliferation, Hematological System Development and Function	stimulation of myeloid cells	4,94E-09	Increased	2,161	bias	CSF1,CSF2,CSF3,CXCL3,CXCL8,TLR2	6
Cell-To-Cell Signaling and Interaction, Cellular Movement, Immune Cell Trafficking	attraction of mononuclear leukocytes	8,98E-09	Increased	2,160	bias	CXCL10,CXCL11,CXCL8,IL15,IL1B	5
Cellular Growth and Proliferation	colony formation of cells	2,39E-09	Increased	2,157		ATF3,CSF1,CSF2,CSF3,CXCL3,ELF3,IL11,IL1B,IL6,JUNB,MMP9,NFKBIA,PPP1R15A,PTGES,PTGS2,PTX3,RASD1,RRAD,SOD2,STAT5A,TLR2	21
Cellular Movement	mobilization of stem cells	9,79E-10	Increased	2,146	bias	CSF2,CSF3,CXCL10,CXCL3,CXCL8	5
Hematological Disease, Immunological Disease, Organismal Injury and Abnormalities	neutrophilia	9,77E-08	Increased	2,144		CSF3,CXCL3,CXCL8,IL1B,IL6,NLRP3,TLR2	7
Cellular Development, Hematological System Development and Function, Hematopoiesis	differentiation of lymphocytes	3,95E-12	Increased	2,136	bias	BCL3,CD83,CEBPB,CSF2,ELF3,ICAM1,ICOSLG/LOC102723996,IFNGR2,IL15,IL1B,IL6,IRF1,JAK3,JUNB,NFKB2,NFKBIA,NR4A1,NR4A2,PTGS2,RELB,STAT5A,TNFAIP3	22
Cellular Movement, Hematological System Development and Function, Immune Cell Trafficking, Inflammatory Response	infiltration by neutrophils	6,36E-19	Increased	2,133		CFB,CSF1,CSF3,CXCL10,CXCL2,CXCL3,CXCL8,ICAM1,IL1B,IL6,MAP3K8,MMP9,NFKBIA,PTGS2,PTX3,SLIT2,TLR2,TNFAIP3	18
Gene Expression	binding of STAT binding site	1,13E-10	Increased	2,130	bias	CSF2,CSF3,IL11,IL15,IL1B,IL6,JAK3	7
Organismal Injury and Abnormalities	Cytosis	4,91E-10	Increased	2,126	bias	BCL3,CSF3,CXCL3,CXCL8,ICOSLG/LOC102723996,IL15,IL1B,IL6,IRAK2,MMP9,NFKBIA,NLRP3,PDE4B,SOD2,STAT5A,TLR2	16
Cell-To-Cell Signaling and Interaction, Hematological System Development and Function, Immune Cell Trafficking, Inflammatory Response	activation of T lymphocytes	1,83E-09	Increased	2,124	bias	BCL3,CD83,CSF2,CXCL8,ICAM1,ICOSLG/LOC102723996,IL15,IL1B,IL6,JAK3,NFKBIA,STAT5A,STX11,TLR2,TNFRSF9	15
Cellular Movement, Hematological System Development and Function, Immune Cell Trafficking	infiltration by lymphocytes	1,19E-15	Increased	2,118		CCNT1,CXCL10,CXCL8,IL15,IL1B,IL6,LTB,NFKB2,NFKBIA,NLRP3,PTGES,PTGS2,STAT5A,TNFRSF9,ZC3H12A	15
Cellular Development, Cellular Growth and Proliferation, Hematological System Development and Function	expansion of T lymphocytes	3,75E-10	Increased	2,106	bias	CSF2,ICOSLG/LOC102723996,IL15,IL1B,IL6,IRF1,JAK3,LRRC32,RELB,TLR2,TNFRSF9	11
Cell Death and Survival	cell viability of mononuclear leukocytes	1,00E-07	Increased	2,089	bias	BCL3,CSF1,CSF2,CXCL8,ICOSLG/LOC102723996,IL15,IL6,JAK3,PTK2B,STAT5A,TNFRSF9	11
Hematological System Development and Function, Tissue Morphology	quantity of mononuclear leukocytes	9,56E-18	Increased	2,081	bias	BCL3,CD83,CEBPB,CSF1,CSF2,CSF3,CX3CL1,CXCL10,CXCL8,EBI3,HLA-B,ICAM1,ICOSLG/LOC102723996,IL15,IL6,IRF1,JAK3,LTB,MAP3K8,MMP9,NFKB2,NFKBIA,NR4A1,PIM3,RELB,STAT5A,TLR2,TNFAIP3,TNFRSF9,TNIP1,TRAF1,ZC3H12A,ZFP36	33
Cellular Movement	cell movement of muscle cells	6,39E-09	Increased	2,078	bias	ATF3,CSF1,CSF2,CXCL10,CXCL8,IL1B,IL6,MMP9,PTGS2,SDC4,SLIT2,TLR2	12
Free Radical Scavenging	synthesis of reactive oxygen species	2,07E-07	Increased	2,060		CSF1,CSF2,CSF3,CX3CL1,CXCL8,DDIT4,ICAM1,IL11,IL1B,IL6,NFKBIA,NR4A1,PTGS2,SAT1,SOD2,TLR2,ZC3H12A	17
Hematological System Development and Function, Inflammatory Response, Tissue Morphology	quantity of dendritic cells	2,11E-18	Increased	2,050	bias	BCL3,CCL20,CD83,CSF1,CSF2,CSF3,IDO1,IL15,IL6,IRF1,JAK3,LTB,MMP9,NFKB2,RELB,TLR2	16
Cellular Development, Hematological System Development and Function, Hematopoiesis	differentiation of dendritic cells	5,23E-13	Increased	2,042	bias	BCL3,CSF1,CSF2,CSF3,IL15,IL6,JAK3,NFKB2,RELB,STAT5A,TLR2	11
Cellular Movement, Hematological System Development and Function, Immune Cell Trafficking, Inflammatory Response	chemotaxis of mononuclear leukocytes	3,18E-12	Increased	2,041	bias	CCL20,CSF2,CX3CL1,CXCL10,CXCL11,CXCL3,CXCL8,IL15,IL1B,MMP9,NFKB2,SERPINA3,TLR2	13
Lipid Metabolism, Molecular Transport, Small Molecule Biochemistry	concentration of prostaglandin	3,10E-08	Increased	2,028		CSF2,CX3CL1,IL1B,MAP3K8,MMP9,PTGES,PTGS2	7
Cell-mediated Immune Response, Cellular Development, Cellular Function and Maintenance, Hematological System Development and Function, Hematopoiesis, Lymphoid Tissue Structure and Development	differentiation of T lymphocytes	5,22E-13	Increased	2,018	bias	BCL3,CD83,CEBPB,CSF2,ELF3,ICAM1,ICOSLG/LOC102723996,IFNGR2,IL15,IL1B,IL6,IRF1,JAK3,JUNB,NR4A1,NR4A2,PTGS2,RELB,STAT5A,TNFAIP3	20
Cellular Development, Cellular Growth and Proliferation, Hematological System Development and Function	expansion of lymphocytes	1,15E-11	Increased	2,002	bias	CSF2,ICOSLG/LOC102723996,IL15,IL1B,IL6,IRF1,JAK3,LRRC32,RELB,STAT5A,TLR2,TNFAIP3,TNFRSF9	13
Cell-To-Cell Signaling and Interaction, Cellular Growth and Proliferation	co-stimulation of stem cells	2,24E-07	Increased	2,000	bias	CSF1,CSF2,CSF3,IL11	4
Cellular Development, Cellular Growth and Proliferation, Lymphoid Tissue Structure and Development	expansion of bone marrow precursor cells	2,24E-07	Increased	2,000	bias	CSF1,CSF2,CSF3,PTGS2	4
Cellular Development, Hematopoiesis	maturation of antigen presenting cells	1,03E-12		1,996	bias	CD83,CSF1,CSF2,ELF3,ICAM1,IL15,IL1B,IL6,IRF1,NFKB2,RELB,TLR2	12
Hematological System Development and Function, Tissue Morphology	quantity of natural killer cells	6,11E-08		1,989	bias	EBI3,ICOSLG/LOC102723996,IL15,IRF1,JAK3,LTB,STAT5A,TNFRSF9	8
Infectious Disease, Organismal Injury and Abnormalities	septic shock	1,70E-10		1,988	bias	BIRC3,ICAM1,IL15,IL1B,IL6,IRAK2,MAP3K8,NLRP3,PDE4B,PTGS2,TLR2,TNFAIP3	12
Cell-To-Cell Signaling and Interaction, Hematological System Development and Function, Immune Cell Trafficking, Inflammatory Response	priming of mononuclear leukocytes	1,53E-07		1,987	bias	CSF1,CSF2,IL15,IL1B,IL6,STAT5A	6
Hematological Disease, Infectious Disease, Organismal Injury and Abnormalities	endotoxin shock response	3,13E-07		1,985	bias	BIRC3,ICAM1,IL6,IRAK2,MAP3K8,NLRP3,PTGS2,TNFAIP3	8
Cellular Development, Cellular Growth and Proliferation, Hematological System Development and Function, Inflammatory Response	proliferation of monocytes	1,22E-07		1,980	bias	CSF1,CSF2,CSF3,CXCL2,TNFRSF9	5
Cellular Function and Maintenance, Cellular Growth and Proliferation	production of cells	2,73E-10		1,979	bias	CSF1,CSF2,CSF3,CXCL10,CXCL8,IDO1,IL11,IL6,JAK3,NFKBIA,PTK2B	11
Cellular Growth and Proliferation, Hematological System Development and Function, Hematopoiesis	colony formation of colony-forming units granulocytes	2,24E-07		1,974	bias	CSF1,CSF2,CSF3,IL6	4
Tissue Morphology	destruction of connective tissue	1,67E-09		1,969		CFB,CXCL8,IL15,IL1B,IL6,MMP13,NFKBIA,PTGS2	8
Cellular Function and Maintenance, Hematological System Development and Function	function of granulocytes	2,39E-07		1,969	bias	CSF2,CSF3,CXCL10,CXCL8,IL1B,IL6,MMP9,STX11	8
Cellular Development, Cellular Growth and Proliferation, Hematological System Development and Function, Nervous System Development and Function	proliferation of microglia	4,52E-07		1,964	bias	CSF1,CSF2,CSF3,IL1B,IL6	5
Drug Metabolism, Endocrine System Development and Function, Lipid Metabolism, Small Molecule Biochemistry, Vitamin and Mineral Metabolism	synthesis of progesterone	1,47E-07		1,964		CSF2,CX3CL1,CXCL8,IL1B,IL6,MMP9,NR4A1	7
Cell-To-Cell Signaling and Interaction, Hematological System Development and Function, Immune Cell Trafficking, Inflammatory Response, Tissue Development	adhesion of neutrophils	6,32E-08		1,963	bias	CSF2,CXCL2,CXCL3,CXCL8,ICAM1,IL1B,IL6	7
Cellular Growth and Proliferation, Hematological System Development and Function, Hematopoiesis	colony formation of granulocytes	1,55E-09		1,961	bias	CSF1,CSF2,CSF3,IL11,IL6,STAT5A	6
Cell-To-Cell Signaling and Interaction	binding of blood cells	8,09E-10		1,956	bias	CCL20,CD83,CSF1,CSF2,CX3CL1,CXCL10,CXCL11,CXCL2,CXCL8,ICAM1,RELB,TLR2	12
Cell-To-Cell Signaling and Interaction, Cellular Growth and Proliferation, Hematological System Development and Function	stimulation of granulocytes	2,00E-08		1,956	bias	CSF2,CSF3,CXCL3,CXCL8,TLR2	5
Cellular Development, Cellular Growth and Proliferation	proliferation of leukemia cell lines	6,22E-08		1,953		CEBPB,CSF1,CSF2,CSF3,IL11,IL15,IL1B,IL6,JUNB,NFKBIA,PTGS2,RELB	12
Infectious Disease	transport of HIV-1	2,24E-07		1,951	bias	CSF2,IL6,NFKBIA,TLR2	4
Cellular Movement, Hematological System Development and Function, Hypersensitivity Response, Immune Cell Trafficking	cell movement of eosinophils	3,67E-07		1,933	bias	CSF2,CXCL10,CXCL11,CXCL2,CXCL8,IL1B,TNFRSF9	7
Hematological System Development and Function, Tissue Morphology	quantity of antigen presenting cells	1,08E-21		1,929		BCL3,BIRC3,CCL20,CD83,CSF1,CSF2,CSF3,CX3CL1,CXCL10,IDO1,IL11,IL15,IL1B,IL6,IRF1,JAK3,LTB,MMP9,NFKB2,NFKBIA,PTGES,RELB,TLR2,TNFAIP3	24
Cellular Movement, Hematological System Development and Function, Immune Cell Trafficking, Inflammatory Response	infiltration of macrophages	2,49E-18		1,923		CSF1,CSF2,CXCL10,ICAM1,IL15,IL1B,LTB,MAP3K8,NINJ1,NLRP3,PPP1R15A,PTGES,PTGS2,PTK2B,PTX3,SLIT2,TLR2,TNFAIP3	18
Cell-To-Cell Signaling and Interaction, Cell-mediated Immune Response, Cellular Movement, Hematological System Development and Function, Immune Cell Trafficking	recruitment of T lymphocytes	4,84E-16		1,916	bias	CCL20,CSF2,CSF3,CX3CL1,CXCL10,CXCL3,CXCL8,ICAM1,IL15,PELI1,TNFRSF9	11
Cellular Growth and Proliferation, Hematological System Development and Function, Tissue Development	generation of lymphocytes	1,18E-10		1,912	bias	CD83,CEBPB,CXCL10,ELF3,ICOSLG/LOC102723996,IL15,IL1B,IL6,JAK3,NFKBIA,TNFRSF9	11
Cellular Development, Hematopoiesis	maturation of phagocytes	1,33E-14		1,909		ATF3,CD83,CSF1,CSF2,CSF3,ELF3,ICAM1,IL15,IL1B,IL6,IRF1,NFKB2,RELB,TLR2	14
Hematological System Development and Function, Immune Cell Trafficking, Inflammatory Response, Tissue Development	accumulation of neutrophils	2,83E-09		1,889	bias	CSF3,CXCL10,CXCL2,CXCL3,CXCL8,IL1B,MMP9,PTX3	8
Cellular Development, Cellular Growth and Proliferation, Hematological System Development and Function, Inflammatory Response	proliferation of phagocytes	8,47E-08		1,885		CSF1,CSF2,CSF3,CXCL2,IL15,IL6,STAT5A,TNFRSF9	8
Cancer	growth of tumor	5,07E-11		1,847		CSF2,CSF3,DAPK1,EFNA1,IL11,IL1B,IL6,IRF1,MMP9,NFKB2,NFKBIA,NLRP3,PTGES,PTGS2,RELB,RRAD,SAT1,SOD2,STAT5A,TLR2,TNFRSF9	21
Cell Death and Survival, Cellular Compromise	cytotoxicity of cells	3,62E-07		1,825	bias	CSF2,CX3CL1,HLA-B,IFNGR2,IL15,IL6,NFKB2,PTK2B,TLR2,TNFAIP3	10
Cardiovascular System Development and Function, Cell-To-Cell Signaling and Interaction	activation of endothelial cells	9,46E-10		1,825	bias	CSF1,CSF3,IL11,IL1B,IL6,MMP9,NR4A1,TLR2	8
Cellular Function and Maintenance	function of mononuclear leukocytes	1,60E-14		1,823	bias	ATF3,BCL3,BIRC3,CEBPB,CSF1,CXCL10,EBI3,HLA-B,ICAM1,ICOSLG/LOC102723996,IFNGR2,IL15,IL1B,IL6,IRF1,JAK3,RELB,STAT5A,STX11,TLR2,TNFRSF9	21
Cellular Growth and Proliferation	colony formation	1,23E-09		1,821		ATF3,CSF1,CSF2,CSF3,CXCL10,CXCL3,ELF3,IL11,IL1B,IL6,JUNB,MMP9,NFKBIA,PPP1R15A,PTGES,PTGS2,PTX3,RASD1,RRAD,SOD2,STAT5A,TLR2	22
Hematological System Development and Function, Immune Cell Trafficking, Inflammatory Response, Tissue Development	accumulation of leukocytes	4,14E-15		1,803		BCL3,CSF1,CSF2,CSF3,CX3CL1,CXCL10,CXCL2,CXCL3,CXCL8,ICAM1,ICOSLG/LOC102723996,IL11,IL15,IL1B,IL6,MMP9,NR4A1,PTX3	18
Cellular Development, Cellular Growth and Proliferation, Hematological System Development and Function	proliferation of peripheral blood leukocytes	1,39E-08		1,802	bias	CD83,CSF1,ICOSLG/LOC102723996,IL15,IL6,JAK3,TNFRSF9	7
Cellular Movement, Hematological System Development and Function, Immune Cell Trafficking	migration of antigen presenting cells	5,23E-12		1,794	bias	CCL20,CSF1,CSF2,CXCL10,CXCL11,CXCL8,ICAM1,IL1B,PTGS2,PTK2B,SLIT2,TLR2,TNFRSF9	13
Drug Metabolism, Lipid Metabolism, Small Molecule Biochemistry	synthesis of prostaglandin E2	2,73E-10		1,790	bias	CD83,CEBPB,CSF2,CXCL8,IL15,IL1B,IL6,MAP3K8,PTGES,PTGS2,RELB	11
Hematological System Development and Function, Immune Cell Trafficking, Inflammatory Response, Tissue Development	accumulation of granulocytes	1,06E-09		1,787	bias	CSF3,CXCL10,CXCL2,CXCL3,CXCL8,IL11,IL1B,MMP9,PTX3	9
Cellular Function and Maintenance, Cellular Growth and Proliferation, Hematological System Development and Function	production of leukocytes	4,69E-11		1,777	bias	CSF1,CSF2,CSF3,CXCL10,CXCL8,IL11,IL6,NFKBIA,PTK2B	9
Humoral Immune Response, Protein Synthesis	quantity of IgG	2,04E-15		1,770		ATF3,BCL3,CD83,CEBPB,CSF2,CXCL10,ICOSLG/LOC102723996,IL15,IL6,JAK3,LTB,MAP3K8,NFKB2,NFKBIA,PTGS2,TLR2,TNFRSF9,ZC3H12A	18
Hematological Disease, Immunological Disease, Organismal Injury and Abnormalities	leukocytosis	2,29E-09		1,768		CSF3,CXCL3,CXCL8,IL15,IL1B,IL6,MMP9,NFKBIA,NLRP3,TLR2	10
Cell-To-Cell Signaling and Interaction, Cellular Growth and Proliferation, Hematological System Development and Function	stimulation of mononuclear leukocytes	1,29E-14		1,763	bias	CCL20,CD83,CSF1,CSF2,CSF3,CXCL10,CXCL11,ICOSLG/LOC102723996,IL11,IL15,IL6,TNFAIP3,TNFRSF9	13
Cellular Development, Hematopoiesis	maturation of dendritic cells	1,40E-11		1,756	bias	CD83,CSF2,ELF3,ICAM1,IL15,IL1B,IL6,IRF1,NFKB2,RELB,TLR2	11
Cellular Function and Maintenance	ion homeostasis of cells	2,47E-07		1,753	bias	CCL20,CSF2,CX3CL1,CXCL10,CXCL2,CXCL3,CXCL8,DAPK1,IL1B,IL6,JAK3,JUNB,PTK2B,RGS2,TLR2	15
Cell Signaling, Cellular Function and Maintenance, Molecular Transport, Vitamin and Mineral Metabolism	flux of Ca2+	1,13E-08		1,750	bias	CCL20,CSF2,CX3CL1,CXCL10,CXCL3,CXCL8,DAPK1,IL1B,IL6,JUNB,RGS2,TLR2	12
Cell-mediated Immune Response, Cellular Movement, Hematological System Development and Function, Immune Cell Trafficking	infiltration by T lymphocytes	1,84E-08		1,744	bias	CXCL10,IL15,IL1B,IL6,LTB,NLRP3,TNFRSF9	7
Humoral Immune Response, Protein Synthesis	quantity of IgG1	5,88E-08		1,744		CD83,CSF2,ICOSLG/LOC102723996,LTB,MAP3K8,NFKB2,PTGS2,TNFRSF9,ZC3H12A	9
Lipid Metabolism, Small Molecule Biochemistry	synthesis of prostaglandin	2,39E-11		1,729	bias	CD83,CEBPB,CSF2,CXCL8,IL15,IL1B,IL6,MAP3K8,NFKBIA,PTGES,PTGS2,PTK2B,RELB	13
Cell Morphology	size of cells	2,02E-07		1,727		BCL3,CEBPB,CSF1,CSF2,CSF3,ICAM1,IL15,IL1B,IL6,NR4A1,PPP1R15A,RGS2,SLC12A7,SOD2,TLR2	15
Endocrine System Development and Function, Lipid Metabolism, Small Molecule Biochemistry	steroidogenesis of hormone	2,39E-07		1,724		CSF2,CX3CL1,CXCL10,CXCL8,IL1B,IL6,MMP9,NR4A1	8
Embryonic Development, Lymphoid Tissue Structure and Development, Organ Development, Organismal Development, Tissue Development	development of bone marrow	2,96E-08		1,724		CSF1,CSF2,CSF3,CXCL11,IL11,IL15,IL6,NFKB2,NFKBIA,PTK2B	10
Cellular Growth and Proliferation	formation of cells	7,76E-09		1,718	bias	CEBPB,CSF1,CSF2,CXCL8,ICAM1,IL11,IL15,IL1B,IL6,KCNQ4,LTB,NFKB2,PTGS2,PTK2B,SDC4,STAT5A,TNFRSF9	17
Cell-To-Cell Signaling and Interaction, Hematological System Development and Function	binding of leukocytes	6,84E-10		1,714	bias	CCL20,CD83,CSF1,CSF2,CX3CL1,CXCL10,CXCL11,CXCL2,CXCL8,ICAM1,RELB	11
Cellular Movement, Hematological System Development and Function, Immune Cell Trafficking, Inflammatory Response	cell movement of dendritic cells	5,46E-12		1,710	bias	CCL20,CSF2,CXCL10,CXCL11,CXCL8,ICAM1,IL1B,NINJ1,NLRP3,PTK2B,SLIT2,TNFRSF9	12
Cellular Growth and Proliferation, Hematological System Development and Function, Tissue Development	generation of T lymphocytes	1,86E-10		1,678	bias	CD83,CXCL10,ELF3,ICOSLG/LOC102723996,IL15,IL1B,IL6,JAK3,NFKBIA,TNFRSF9	10
Hematological System Development and Function, Tissue Morphology	quantity of lymphocytes	3,23E-16		1,677	bias	BCL3,CD83,CEBPB,CSF1,CSF2,CSF3,CXCL10,EBI3,HLA-B,ICAM1,ICOSLG/LOC102723996,IL15,IL6,IRF1,JAK3,LTB,MAP3K8,MMP9,NFKB2,NFKBIA,NR4A1,PIM3,RELB,STAT5A,TLR2,TNFAIP3,TNFRSF9,TNIP1,TRAF1,ZC3H12A,ZFP36	31
Digestive System Development and Function, Hepatic System Development and Function, Organ Morphology	regeneration of liver	2,08E-08		1,673	bias	CEBPB,CSF2,CSF3,IL11,IL6,MMP9,PTGS2,SAT1	8
Cellular Development, Cellular Growth and Proliferation, Skeletal and Muscular System Development and Function	proliferation of muscle cells	1,89E-08		1,672		CEBPD,CSF3,CX3CL1,CXCL8,IL15,IL1B,IL6,IRF1,JUNB,MMP9,NR4A1,NR4A2,PTGS2,SDC4,TLR2,TNFAIP3	16
Cellular Movement, Hematological System Development and Function, Immune Cell Trafficking	infiltration by mononuclear leukocytes	5,01E-19		1,671		CCNT1,CSF2,CXCL10,CXCL8,IL15,IL1B,IL6,JAK3,LTB,NFKB2,NFKBIA,NFKBIZ,NLRP3,PTGES,PTGS2,STAT5A,TNFRSF9,ZC3H12A	18
Cancer, Cellular Development, Cellular Growth and Proliferation, Tumor Morphology	proliferation of tumor cells	1,52E-07		1,644		ATF3,CSF1,CSF2,CSF3,CXCL11,CXCL3,CXCL8,EFNA1,ICOSLG/LOC102723996,IL15,IL1B,IL6,IRF1,LTB,MAP3K8,MMP9,NFKBIA,NR4A1,NR4A2,PTGS2,PTK2B,TAOK1,TLR2,ZFP36	24
Cell-To-Cell Signaling and Interaction	binding of cells	1,88E-10		1,624	bias	CCL20,CD83,CSF1,CSF2,CX3CL1,CXCL10,CXCL11,CXCL2,CXCL3,CXCL8,DAPK1,ICAM1,IL1B,IL6,NR4A1,PTX3,RELB,SDC4,TLR2	19
Cancer	neoplasia of cells	4,36E-07		1,621		ATF3,BCL3,CSF2,CXCL2,CXCL3,CXCL8,DAPK1,IL15,IL6,IRF1,MMP9,NFKBIA,PTGES,PTK2B,SOD2	15
Hematological Disease, Infectious Disease	endotoxemia	4,50E-08		1,617	bias	BIRC3,ICAM1,IL6,IRAK2,MAP3K8,NLRP3,PTGS2,TNFAIP3,ZFP36	9
Cardiovascular Disease	vascular disease	7,61E-13		1,609		BIRC3,CD83,CFB,CSF2,CX3CL1,CXCL10,CXCL2,CXCL3,CXCL8,ICAM1,IL15,IL1B,IL6,JUNB,MMP13,MMP9,NFKBIA,NLRP3,NR4A1,NR4A2,PDE4B,PTGES,PTGS2,PTK2B,PTX3,SAT1,SOD2,STAT5A,TLR2,TNFAIP3,TNFRSF9,ZFP36	32
Tissue Development	development of connective tissue	1,68E-07		1,594	bias	CSF1,CSF2,CSF3,CXCL11,IL11,IL6,IRF1,MMP13,NFKB2,NFKBIA,PTGES,PTGS2,PTK2B	13
Cellular Movement, Hematological System Development and Function, Immune Cell Trafficking	migration of granulocytes	7,55E-13		1,593	bias	CSF2,CSF3,CXCL10,CXCL11,CXCL2,CXCL3,CXCL8,ICAM1,IL1B,IL6,MMP9,NLRP3,PDE4B	13
Gene Expression	binding of protein binding site	1,46E-09		1,592		CEBPB,CEBPD,CSF2,CSF3,CXCL8,IL11,IL15,IL1B,IL6,IRF1,JAK3,NFKB2,NFKBIA,NFKBIZ,RELB,SOD2	16
Cellular Development, Cellular Growth and Proliferation, Hematological System Development and Function, Humoral Immune Response	proliferation of B lymphocytes	1,01E-07		1,588		CEBPB,IL15,IL1B,IL6,JUNB,NFKB2,NFKBIA,PELI1,PIM3,RELB,STAT5A,TLR2,TNFAIP3	13
Cancer	hyperplasia	9,85E-09		1,577	bias	BCL3,CEBPB,CEBPD,CSF1,CSF2,CSF3,CXCL8,ICOSLG/LOC102723996,IL1B,IL6,LTB,MMP13,MMP9,NFKB2,NFKBIA,NFKBIZ,PTGES,PTGS2,RELB,ZFP36	20
Cellular Function and Maintenance, Hematological System Development and Function	function of lymphocytes	1,69E-13		1,561	bias	ATF3,BCL3,BIRC3,CEBPB,CXCL10,EBI3,HLA-B,ICAM1,ICOSLG/LOC102723996,IFNGR2,IL15,IL1B,IL6,IRF1,JAK3,RELB,STAT5A,STX11,TLR2,TNFRSF9	20
Neurological Disease	demyelination	2,74E-07		1,561	bias	CSF1,CSF2,CSF3,CXCL10,IL1B,IL6,PTGS2,SOD2	8
Organismal Survival	survival of organism	3,53E-17		1,539	bias	BIRC3,CEBPB,CFB,CSF1,CSF2,CSF3,CXCL10,CXCL11,CXCL2,CXCL3,ICAM1,IDO1,IL11,IL15,IL1B,IL6,IRF1,JUNB,MAP3K8,MMP9,NFKBIA,NLRP3,PPP1R15A,PTGES,PTGS2,PTX3,SOD2,STAT5A,TLR2,TNFAIP3,TNFRSF9,ZC3H12A	32
Cardiovascular Disease	disorder of artery	2,94E-11		1,538		BIRC3,CD83,CSF2,CX3CL1,CXCL10,CXCL2,CXCL8,ICAM1,IL1B,IL6,JUNB,MMP13,MMP9,NFKBIA,NR4A1,NR4A2,PDE4B,PTGES,PTGS2,PTK2B,PTX3,SAT1,STAT5A,TLR2,TNFAIP3,TNFRSF9,ZFP36	27
Cellular Function and Maintenance, Hematological System Development and Function	function of T lymphocytes	1,18E-13		1,528	bias	ATF3,BCL3,BIRC3,CEBPB,CXCL10,EBI3,HLA-B,ICAM1,ICOSLG/LOC102723996,IFNGR2,IL15,IL6,JAK3,RELB,STAT5A,STX11,TLR2,TNFRSF9	18
Humoral Immune Response, Protein Synthesis	quantity of IgG2a	8,23E-13		1,519		ATF3,BCL3,CD83,CXCL10,ICOSLG/LOC102723996,IL6,LTB,MAP3K8,NFKB2,PTGS2,TNFRSF9,ZC3H12A	12
Cellular Growth and Proliferation	proliferation of connective tissue cells	1,02E-07		1,498	bias	ATF3,CEBPB,CSF1,CSF2,CXCL3,CXCL8,EFNA1,IDO1,IL15,IL1B,IL6,JUNB,MMP9,NFKB2,NFKBIA,PTGES,PTGS2,RASD1,RELB,SDC4,SOD2	21
Cellular Development, Cellular Growth and Proliferation, Hematological System Development and Function, Hematopoiesis	proliferation of hematopoietic progenitor cells	7,05E-16		1,475		CCL20,CEBPB,CSF1,CSF2,CSF3,CXCL10,CXCL2,CXCL3,CXCL8,IL11,IL15,IL1B,IL6,JAK3,JUNB,NFKBIA,PTGS2,STAT5A,TNFAIP3,TNFRSF9	20
Cardiovascular Disease	atherosclerosis	1,21E-12		1,460		BIRC3,CSF2,CX3CL1,CXCL10,CXCL2,ICAM1,IL1B,IL6,JUNB,MMP13,MMP9,NFKBIA,NR4A1,PDE4B,PTGES,PTGS2,PTX3,STAT5A,TLR2,TNFAIP3,TNFRSF9,ZFP36	22
Cellular Development, Connective Tissue Development and Function, Embryonic Development, Lymphoid Tissue Structure and Development, Organ Development, Organismal Development, Skeletal and Muscular System Development and Function, Tissue Development	development of osteoclasts	2,62E-10		1,460		CSF1,CSF2,CXCL11,IL11,IL6,NFKB2,NFKBIA,PTK2B	8
Cellular Development, Cellular Growth and Proliferation, Hematological System Development and Function	proliferation of mononuclear leukocytes	2,41E-19		1,457		BIRC3,CD83,CEBPB,CSF1,CSF2,CSF3,CXCL2,EBI3,EFNA1,ICAM1,ICOSLG/LOC102723996,IDO1,IL15,IL1B,IL6,IRF1,JAK3,JUNB,LRRC32,MAP3K8,MMP9,NFKB2,NFKBIA,PELI1,PIM3,PTGS2,PTK2B,RELB,RGS2,STAT5A,TLR2,TNFAIP3,TNFRSF9,TRAF1	34
Inflammatory Response	TH1 immune response	1,12E-12		1,454		BCL3,CXCL10,CXCL8,EBI3,IL1B,IL6,IRF1,MAP3K8,RELB,TLR2	10
Cell Death and Survival	cell death of dendritic cells	5,85E-09		1,454	bias	CSF2,CSF3,IL11,IL15,IL1B,NLRP3,TLR2,TNFAIP3	8
Hematological System Development and Function, Tissue Morphology	quantity of T lymphocytes	1,49E-14		1,452	bias	CD83,CSF1,CSF2,CSF3,CXCL10,EBI3,HLA-B,ICAM1,ICOSLG/LOC102723996,IL15,IL6,IRF1,JAK3,LTB,MAP3K8,MMP9,NFKB2,NFKBIA,NR4A1,RELB,STAT5A,TLR2,TNFRSF9,TNIP1,ZC3H12A,ZFP36	26
Embryonic Development, Organismal Development	development of abdomen	4,00E-09		1,426	bias	ATF3,BCL3,CEBPB,CSF1,CSF2,CSF3,CX3CL1,EFNA1,IL11,IL1B,IL6,MMP9,NFKB2,NR4A1,OSR1,PTGS2,RELB,SLIT2,SOD2,STAT5A	20
Cellular Growth and Proliferation, Hematological System Development and Function, Hematopoiesis	colony formation of macrophages	8,98E-09		1,400	bias	CSF1,CSF2,CSF3,IL11,IL6	5
Hematological System Development and Function, Hypersensitivity Response, Inflammatory Response, Tissue Morphology	quantity of mast cells	1,53E-07		1,387		ATF3,IL11,IL6,JAK3,RELB,STAT5A	6
Cellular Growth and Proliferation	formation of blood cells	2,56E-08		1,382	bias	CSF1,CSF2,IL11,IL15,IL6,LTB,NFKB2,PTK2B,STAT5A	9
Cellular Growth and Proliferation, Tissue Development	generation of phagocytes	8,16E-09		1,380	bias	CSF1,CSF2,CSF3,IL15,IL6,LTB	6
Cellular Growth and Proliferation, Tissue Development	generation of dendritic cells	7,21E-08		1,373	bias	CSF1,CSF2,IL15,IL6,LTB	5
Cardiovascular System Development and Function, Cellular Development, Organismal Development, Tissue Development	endothelial cell development	4,55E-08		1,320		CSF1,CSF2,CXCL10,CXCL2,CXCL8,EFNA1,GBP1,IL1B,IL6,MMP9,NR4A1,PTGS2,PTK2B,SDC4,STAT5A	15
Cell-mediated Immune Response, Cellular Development, Cellular Function and Maintenance, Hematological System Development and Function, Hematopoiesis, Lymphoid Tissue Structure and Development	differentiation of Th1 cells	1,47E-07		1,309	bias	ELF3,ICAM1,IFNGR2,IL6,IRF1,JAK3,RELB	7
Cellular Development, Cellular Growth and Proliferation, Skeletal and Muscular System Development and Function	proliferation of smooth muscle cells	1,68E-07		1,299		CEBPD,CX3CL1,CXCL8,IL15,IL1B,IL6,IRF1,MMP9,NR4A1,NR4A2,PTGS2,TLR2,TNFAIP3	13
Hematological Disease	toxemia	1,97E-10		1,281	bias	BIRC3,CXCL10,ICAM1,IL6,IRAK2,MAP3K8,NFKBIA,NLRP3,PTGS2,TNFAIP3,ZFP36	11
Cell-To-Cell Signaling and Interaction	activation of connective tissue cells	1,40E-07		1,276	bias	CSF1,CSF2,IL11,IL15,IL1B,IL6,MMP13,MMP9,PTK2B	9
Hematological System Development and Function, Hematopoiesis, Tissue Morphology	quantity of hematopoietic progenitor cells	2,79E-07		1,251		CSF1,CSF2,CSF3,CXCL8,ICOSLG/LOC102723996,IL15,IL6,IRF1,JAK3,MAP3K8,NFKB2,NFKBIA,NR4A1,PIM3,STAT5A,TNFRSF9	16
Cellular Development, Cellular Growth and Proliferation, Hematological System Development and Function	proliferation of memory T lymphocytes	1,98E-08		1,242	bias	CSF2,IL15,IL1B,IL6,RELB,TNFRSF9	6
Cell-To-Cell Signaling and Interaction, Cellular Growth and Proliferation, Hematological System Development and Function	stimulation of lymphocytes	4,48E-12		1,231	bias	CD83,CSF2,CSF3,CXCL10,CXCL11,ICOSLG/LOC102723996,IL11,IL15,IL6,TNFAIP3,TNFRSF9	11
Cardiovascular Disease	occlusion of artery	4,76E-12		1,228		BIRC3,CD83,CSF2,CX3CL1,CXCL10,CXCL2,ICAM1,IL1B,IL6,JUNB,MMP13,MMP9,NFKBIA,NR4A1,NR4A2,PDE4B,PTGES,PTGS2,PTK2B,PTX3,SAT1,STAT5A,TLR2,TNFAIP3,TNFRSF9,ZFP36	26
Cellular Growth and Proliferation, Connective Tissue Development and Function, Skeletal and Muscular System Development and Function	formation of osteoclasts	1,01E-09		1,214		CSF1,CSF2,CXCL8,ICAM1,IL11,IL1B,IL6,NFKB2,PTGS2,TNFRSF9	10
Cellular Movement, Hematological System Development and Function, Immune Cell Trafficking, Inflammatory Response	chemotaxis of monocytes	2,18E-09		1,195	bias	CCL20,CSF2,CX3CL1,CXCL10,CXCL3,CXCL8,IL1B,SERPINA3	8
Cellular Movement, Hematological System Development and Function, Immune Cell Trafficking	influx of leukocytes	3,10E-08		1,195	bias	CXCL2,CXCL3,IL1B,IL6,MMP9,PTX3,TLR2	7
Cardiovascular Disease	Infarction	2,31E-08		1,171		CSF1,CSF3,CX3CL1,HLA-B,IL1B,IL6,IRF1,MMP9,NFKBIA,PTGES,PTGS2,TLR2,TNFAIP3	13
Cell-To-Cell Signaling and Interaction, Hematological System Development and Function, Inflammatory Response	binding of phagocytes	2,08E-08		1,164	bias	CD83,CSF1,CSF2,CXCL10,CXCL2,CXCL8,ICAM1,RELB	8
Cellular Function and Maintenance, Cellular Growth and Proliferation, Hematological System Development and Function	production of mononuclear leukocytes	1,39E-08		1,154	bias	CSF1,CSF2,CSF3,CXCL10,IL11,NFKBIA,PTK2B	7
Cellular Development, Cellular Growth and Proliferation, Hematological System Development and Function	proliferation of lymphocytes	1,21E-16		1,130		BIRC3,CD83,CEBPB,CSF2,EBI3,EFNA1,ICAM1,ICOSLG/LOC102723996,IDO1,IL15,IL1B,IL6,IRF1,JAK3,JUNB,LRRC32,MAP3K8,MMP9,NFKB2,NFKBIA,PELI1,PIM3,PTGS2,PTK2B,RELB,RGS2,STAT5A,TLR2,TNFAIP3,TNFRSF9,TRAF1	31
Hematological System Development and Function, Inflammatory Response, Tissue Morphology	quantity of macrophages	8,75E-12		1,120		BCL3,BIRC3,CSF1,CSF2,CX3CL1,CXCL10,IL11,IL1B,MMP9,NFKB2,NFKBIA,PTGES,RELB,TNFAIP3	14
Cell Death and Survival	cell death of antigen presenting cells	3,42E-14		1,118		BIRC3,CEBPB,CSF1,CSF2,CSF3,CX3CL1,IL11,IL15,IL1B,IRF1,NFKBIA,NLRP3,NR4A1,SOD2,TLR2,TNFAIP3	16
Cellular Development, Cellular Growth and Proliferation, Hematological System Development and Function	proliferation of effector memory T lymphocytes	2,24E-07		1,117	bias	IL15,IL1B,IL6,RELB	4
Cardiovascular Disease	vascular lesion	3,61E-15		1,115		CSF2,CX3CL1,CXCL10,CXCL2,ICAM1,IL1B,IL6,MMP13,MMP9,NFKBIA,NR4A1,PTGES,PTGS2,PTX3,STAT5A,TLR2,TNFAIP3,ZFP36	18
Cellular Development, Cellular Growth and Proliferation	proliferation of blood cells	7,27E-22		1,112		BIRC3,CCL20,CD83,CEBPB,CSF1,CSF2,CSF3,CXCL10,CXCL2,CXCL3,CXCL8,EBI3,EFNA1,ICAM1,ICOSLG/LOC102723996,IDO1,IL11,IL15,IL1B,IL6,IRF1,JAK3,JUNB,LRRC32,MAP3K8,MMP9,NFKB2,NFKBIA,PELI1,PIM3,PTGS2,PTK2B,RELB,RGS2,STAT5A,TLR2,TNFAIP3,TNFRSF9,TRAF1	39
Tissue Development	development of epithelial tissue	1,29E-07		1,091		CSF1,CSF2,CXCL10,CXCL2,CXCL8,EFNA1,GBP1,IL1B,IL6,MMP9,NFKBIA,NR4A1,PTGS2,PTK2B,SDC4,SLIT2,STAT5A	17
Inflammatory Response	cell-mediated response	5,53E-20		1,077		BCL3,CEBPB,CSF2,CXCL10,CXCL8,EBI3,ELF3,HLA-B,ICOSLG/LOC102723996,IL15,IL1B,IL6,IRF1,MAP3K8,NR4A2,RELB,STAT5A,STX11,TLR2,TNFRSF9	20
Hematological System Development and Function, Tissue Development	aggregation of blood cells	4,07E-08		1,073		CSF3,CXCL10,ICAM1,IL15,IL6,NFKB2,PTGS2,PTK2B,PTX3,TLR2,TNFRSF9	11
Hematological System Development and Function, Immune Cell Trafficking, Inflammatory Response, Tissue Development	accumulation of mononuclear leukocytes	1,20E-09		1,068		BCL3,CSF1,CSF2,CXCL10,CXCL2,ICAM1,ICOSLG/LOC102723996,IL11,IL15,IL6	10
Tissue Development	aggregation of cells	8,29E-08		1,058	bias	CSF3,CXCL10,ICAM1,IL15,IL6,MMP9,NFKB2,PTGS2,PTK2B,PTX3,SLIT2,TLR2,TNFRSF9	13
Hematological System Development and Function, Immune Cell Trafficking, Inflammatory Response, Tissue Development	accumulation of phagocytes	1,64E-11		1,050	bias	CSF1,CSF2,CSF3,CX3CL1,CXCL10,CXCL2,CXCL3,CXCL8,IL1B,MMP9,NR4A1,PTX3	12
Cell Death and Survival	apoptosis of dendritic cells	3,96E-08		1,039		CSF2,CSF3,IL11,IL15,IL1B,TLR2,TNFAIP3	7
Humoral Immune Response, Protein Synthesis	quantity of immunoglobulin	8,68E-18		1,031		ATF3,BCL3,CD83,CEBPB,CSF2,CXCL10,ICOSLG/LOC102723996,IL15,IL6,IRF1,JAK3,LTB,MAP3K8,MMP9,NFKB2,NFKBIA,NFKBIZ,PTGS2,RELB,TLR2,TNFRSF9,ZC3H12A	22
Hematological System Development and Function, Inflammatory Response, Tissue Morphology	quantity of neutrophils	8,38E-16		1,030		CSF1,CSF2,CSF3,ICAM1,IL15,IL1B,IL6,JAK3,MMP13,MMP9,NFKBIA,PDE4B,RELB,STAT5A,STX11,TLR2,TNFAIP3,ZFP36	18
Cellular Development, Cellular Growth and Proliferation, Hematological System Development and Function	proliferation of immune cells	3,89E-22		1,010		BIRC3,CCL20,CD83,CEBPB,CSF1,CSF2,CSF3,CXCL10,CXCL2,CXCL3,CXCL8,EBI3,EFNA1,ICAM1,ICOSLG/LOC102723996,IDO1,IL15,IL1B,IL6,IRF1,JAK3,JUNB,LRRC32,MAP3K8,MMP9,NFKB2,NFKBIA,PELI1,PIM3,PTGS2,PTK2B,RELB,RGS2,STAT5A,TLR2,TNFAIP3,TNFRSF9,TRAF1	38
Cancer	metastasis	1,06E-08		1,001		ATF3,CEBPD,CSF1,CSF2,CXCL2,CXCL3,CXCL8,DAPK1,ICAM1,ICOSLG/LOC102723996,IL15,IL1B,IL6,IRF1,MMP9,NFKBIA,NR4A1,PTGS2,PTK2B,PTX3,SLIT2,ZFP36	22
Immunological Disease, Inflammatory Disease, Inflammatory Response, Neurological Disease	experimental autoimmune encephalomyelitis	7,05E-09		0,986		CSF2,CSF3,CXCL10,EBI3,HLA-B,IDO1,IL6,IRF1,MMP9,NLRP3,NR4A2,PELI1	12
Embryonic Development, Lymphoid Tissue Structure and Development, Organ Development, Organismal Development	development of lymphatic system component	4,49E-10		0,966		BCL3,CD83,CSF1,CSF2,CSF3,CXCL11,ICOSLG/LOC102723996,IL11,IL15,IL6,IRF1,JAK3,LTB,NFKB2,NFKBIA,PTK2B,RELB	17
Protein Synthesis	quantity of interleukin	2,76E-07		0,959		CEBPB,IL1B,IL6,IRAK2,IRF1,MMP9,NLRP3,STX11,TLR2	9
Cellular Movement, Hematological System Development and Function, Immune Cell Trafficking, Inflammatory Response	migration of dendritic cells	1,61E-09		0,939	bias	CCL20,CSF2,CXCL10,CXCL11,ICAM1,IL1B,PTK2B,SLIT2,TNFRSF9	9
Cell Death and Survival	necrosis of kidney	1,47E-07		0,926		ATF3,BIRC3,CSF1,ICAM1,IDO1,IL1B,IRF1,MAP3K8,NFKBIA,PPP1R15A,PRSS1,PTGS2,PTK2B,SOD2,TLR2,TRAF1	16
Cellular Development, Cellular Growth and Proliferation, Hematological System Development and Function	proliferation of T lymphocytes	2,65E-16		0,923		BIRC3,CD83,CSF2,EBI3,EFNA1,ICAM1,ICOSLG/LOC102723996,IDO1,IL15,IL1B,IL6,IRF1,JAK3,LRRC32,MAP3K8,MMP9,NFKB2,NFKBIA,PIM3,PTGS2,PTK2B,RELB,RGS2,STAT5A,TLR2,TNFAIP3,TNFRSF9,TRAF1	28
Cancer	cancer of cells	5,90E-08		0,911	bias	ATF3,CSF2,CXCL2,CXCL3,CXCL8,DAPK1,IL15,IRF1,MMP9,NFKBIA,PTK2B	11
Endocrine System Disorders, Gastrointestinal Disease, Metabolic Disease	diabetes mellitus	1,91E-10		0,896		APOL3/APOL4,CFB,CXCL10,CXCL8,GBP4,HLA-B,ICAM1,IFNGR2,IL15,IL1B,IL6,IRF1,NFKBIA,NLRP3,NR4A1,NR4A2,PDE4B,PTGS2,SERPINA3,SOD2,TLR2,TNFRSF9,ZKSCAN8	23
Metabolic Disease	glucose metabolism disorder	5,94E-10		0,878	bias	APOL3/APOL4,ATF3,CEBPB,CFB,CSF2,CXCL10,CXCL8,GBP4,HLA-B,ICAM1,IFNGR2,IL15,IL1B,IL6,IRF1,NFKBIA,NLRP3,NR4A1,NR4A2,PDE4B,PTGS2,SERPINA3,SOD2,TLR2,TNFRSF9,ZKSCAN8	26
Skeletal and Muscular System Development and Function	osteoclastogenesis	1,40E-08		0,863		CSF1,CSF2,CXCL11,IL11,IL1B,IL6,NFKB2,NFKBIA,PTK2B	9
Protein Synthesis	synthesis of protein	8,34E-09		0,861		BCL3,CSF1,CSF2,CSF3,DAPK1,ICAM1,IL1B,IL6,JUNB,MAP3K8,PPP1R15A,PTK2B,RGS2,SAT1,SOD2,TNFRSF9,TNIP1,ZC3H12A,ZFP36	19
Gene Expression	binding of NFkB binding site	3,92E-08		0,838	bias	CSF2,CXCL8,IL15,IL1B,NFKB2,NFKBIA,NFKBIZ,RELB,SOD2	9
Cellular Growth and Proliferation	proliferation of epithelial cells	8,68E-08		0,837		CEBPB,CSF2,CXCL8,EFNA1,IL11,IL1B,IL6,JUNB,MMP9,NFKBIA,NR4A1,OSR1,PTGS2,RELB,STAT5A,TLR2	16
Cellular Development, Cellular Growth and Proliferation, Lymphoid Tissue Structure and Development	proliferation of bone marrow cells	4,91E-09		0,810	bias	CCL20,CSF1,CSF2,CSF3,CXCL10,CXCL3,CXCL8,IL11,IL6,JUNB,PTGS2	11
Gastrointestinal Disease, Hepatic System Disease, Organismal Injury and Abnormalities	damage of liver	9,98E-12		0,808		CXCL10,EBI3,IL11,IL1B,IL6,IRF1,LTB,MMP9,NLRP3,PTGS2,SDC4,TLR2,TNFAIP3,TRAF1	14
Cellular Growth and Proliferation, Lymphoid Tissue Structure and Development	formation of lymphatic system cells	2,02E-07		0,808	bias	CSF1,CSF2,IL11,IL15,LTB,TNFRSF9	6
Humoral Immune Response, Protein Synthesis	quantity of IgA	5,85E-09		0,788		CD83,ICOSLG/LOC102723996,IL6,LTB,NFKB2,NFKBIA,TNFRSF9,ZC3H12A	8
Cellular Development, Cellular Growth and Proliferation, Hematological System Development and Function	proliferation of myeloid cells	1,47E-13		0,761		CCL20,CSF1,CSF2,CSF3,CXCL10,CXCL2,CXCL3,CXCL8,IL1B,IL6,JAK3,STAT5A,TLR2	13
Cellular Movement, Hematological System Development and Function, Immune Cell Trafficking	cell movement of peripheral blood leukocytes	2,02E-07		0,728	bias	CCL20,CX3CL1,CXCL8,ICAM1,IL15,TLR2	6
Cell Death and Survival	apoptosis of antigen presenting cells	8,44E-13		0,709		BIRC3,CEBPB,CSF1,CSF2,CSF3,CX3CL1,IL11,IL15,IL1B,IRF1,NFKBIA,SOD2,TLR2,TNFAIP3	14
Hematological System Development and Function, Immune Cell Trafficking, Inflammatory Response, Tissue Development	accumulation of myeloid cells	9,84E-12		0,688	bias	CSF1,CSF2,CSF3,CX3CL1,CXCL10,CXCL2,CXCL3,CXCL8,IL11,IL1B,MMP9,NR4A1,PTX3	13
Inflammatory Disease, Inflammatory Response, Neurological Disease	Encephalitis	7,86E-10		0,682		CSF2,CSF3,CXCL10,EBI3,HLA-B,IDO1,IL1B,IL6,IRF1,MMP9,NFKB2,NLRP3,NR4A2,PELI1	14
Cellular Movement, Hematological System Development and Function, Immune Cell Trafficking, Inflammatory Response	transmigration of phagocytes	1,78E-07		0,676	bias	CSF1,CSF2,CXCL3,CXCL8,ICAM1,IL1B,MMP9	7
Cardiovascular Disease	atherosclerotic lesion	4,33E-15		0,668		CSF2,CX3CL1,CXCL10,CXCL2,ICAM1,IL1B,MMP9,NFKBIA,NR4A1,PTGES,PTX3,STAT5A,TLR2,TNFAIP3,ZFP36	15
Cancer, Organismal Injury and Abnormalities, Reproductive System Disease	mammary tumor	3,13E-07		0,664		ATF3,CEBPB,CEBPD,CLDN1,CSF1,CSF3,CXCL2,CXCL3,CXCL8,DDIT4,ELF3,HLA-B,IL1B,IL6,IRAK2,IRF1,JAK3,JUNB,MAP3K8,MMP13,MMP9,NFKBIA,NR4A1,NR4A2,NTSR1,PELI1,PTGS2,RELB,RGS2,SLIT2,TAOK1,TNFRSF9,ZFP36	33
Neurological Disease	damage of nervous system	1,60E-07		0,632		ATF3,CSF3,CX3CL1,IL1B,IL6,MMP9,NFKBIA,PTGS2,SOD2,TLR2	10
Lymphoid Tissue Structure and Development, Tissue Morphology	quantity of lymphatic system cells	2,65E-09		0,602	bias	CEBPB,CSF1,CSF2,CSF3,ICOSLG/LOC102723996,IL6,JAK3,LTB,NFKB2,NFKBIA,PIM3,RELB,SOD2,STAT5A,TNFRSF9	15
Cardiovascular Disease, Organismal Injury and Abnormalities, Tissue Morphology	size of infarct	4,35E-10		0,591		CSF1,CSF3,CX3CL1,HLA-B,IL1B,IL6,IRF1,MMP9,NFKBIA,PTGS2,TLR2,TNFAIP3	12
Organismal Injury and Abnormalities, Tissue Morphology	size of lesion	1,56E-14		0,558		CSF1,CSF2,CSF3,CX3CL1,CXCL3,HLA-B,ICAM1,IL1B,IL6,IRF1,MMP9,NFKBIA,NR4A1,PTGES,PTGS2,PTX3,TLR2,TNFAIP3	18
Cell Death and Survival	apoptosis of kidney cells	3,13E-07		0,489		ATF3,CSF1,IL1B,IRF1,NFKBIA,PTGS2,SOD2,TLR2	8
Organismal Injury and Abnormalities	Lesion Formation	6,77E-16		0,469		CEBPB,CSF1,CSF2,CSF3,CX3CL1,CXCL10,CXCL2,CXCL3,HLA-B,ICAM1,IL1B,IL6,IRF1,MMP9,NFKBIA,NFKBIZ,NR4A1,PTGES,PTGS2,PTX3,SOD2,TLR2,TNFAIP3,ZFP36	24
Cellular Development, Cellular Growth and Proliferation, Hematological System Development and Function	proliferation of cytotoxic T cells	8,98E-09		0,447		CD83,IL15,IL1B,IL6,TNFRSF9	5
Cellular Movement, Hematological System Development and Function, Hypersensitivity Response, Immune Cell Trafficking	migration of eosinophils	4,52E-07		0,440	bias	CXCL10,CXCL11,CXCL2,CXCL8,IL1B	5
Cell Death and Survival	cell death of macrophages	3,02E-09		0,435		BIRC3,CEBPB,CSF1,CSF2,CX3CL1,IL1B,IRF1,NFKBIA,NR4A1,SOD2,TLR2	11
Organismal Injury and Abnormalities, Respiratory Disease	injury of lung	1,96E-09		0,420		CFB,CSF2,CXCL8,ICAM1,IL15,IL6,NLRP3,PTGS2,PTX3,TLR2	10
Gene Expression	binding of DNA	7,12E-10		0,386		BCL3,CEBPB,CEBPD,CSF2,CSF3,CXCL8,IL11,IL15,IL1B,IL6,IRF1,JAK3,JUNB,NFKB2,NFKBIA,NFKBIE,NFKBIZ,NR4A1,PELI1,RELB,SOD2,TNFAIP3	22
Immunological Disease	systemic autoimmune syndrome	3,41E-18		0,342		APOL3/APOL4,CCL20,CD83,CEBPB,CFB,CSF1,CSF2,CXCL10,CXCL2,CXCL3,CXCL8,G0S2,GBP2,GBP4,HLA-B,ICAM1,ICOSLG/LOC102723996,IDO1,IFNGR2,IL1B,IL6,JAK3,LTB,MMP13,MMP9,NFKBIA,NR4A1,NR4A2,PTGS2,PTK2B,SDC4,TLR2,TNFAIP3,TNFRSF9,TRAF1,ZFP36,ZKSCAN8	37
Hematological System Development and Function, Inflammatory Response, Tissue Morphology	quantity of monocytes	1,22E-10		0,301		CSF1,CSF2,CSF3,CX3CL1,CXCL8,ICAM1,IL15,JAK3,MMP9,NFKBIA	10
Cell Signaling	protein kinase cascade	3,68E-07		0,296	bias	APOL3/APOL4,BCL3,DAPK1,IL11,IL1B,IL6,IRAK2,IRF1,JAK3,PELI1,PTK2B,STAT5A,TAOK1,TIFA,TNFAIP3,TNIP1,ZFP36	17
Cellular Movement, Hematological System Development and Function, Immune Cell Trafficking	cell movement of PBMCs	4,52E-07		0,277	bias	CCL20,CX3CL1,CXCL8,IL15,TLR2	5
Cancer, Hematological Disease	hematological neoplasia	4,21E-10		0,272	bias	BCL3,BIRC3,CEBPB,CSF2,CXCL10,CXCL11,CXCL8,FLG,ICAM1,IL15,IL1B,IL6,IRAK2,IRF1,JAK3,JUNB,LTB,MAP3K8,MMP9,NFKB2,NFKBIA,NFKBIE,PDE4B,PTGS2,PTK2B,SOD2,STAT5A,STX11,TAOK1,TLR2,TNFAIP3,TNFRSF9,TNIP1,ZFP36	34
Cell-mediated Immune Response, Cellular Development, Cellular Function and Maintenance, Hematological System Development and Function, Hematopoiesis, Lymphoid Tissue Structure and Development	differentiation of Th2 cells	1,06E-09		0,218		BCL3,CEBPB,ELF3,ICOSLG/LOC102723996,IL6,IRF1,JAK3,JUNB,STAT5A	9
Cell Death and Survival	apoptosis of macrophages	7,38E-09		0,192		BIRC3,CEBPB,CSF1,CSF2,CX3CL1,IL1B,IRF1,NFKBIA,SOD2,TLR2	10
Cell Morphology	morphology of cells	7,25E-09		0,178		ATF3,BCL3,CCNT1,CEBPB,CEBPD,CSF1,CSF2,CSF3,CXCL10,CXCL11,CXCL8,EBI3,EHD1,HLA-B,ICAM1,IDO1,IL15,IL1B,IL6,IRF1,JAK3,JUNB,LTB,MMP9,NFKB2,NFKBIA,NFKBIZ,NR4A1,PIM3,PPP1R15A,PTK2B,RELB,RGS2,RHOF,SDC4,SLC12A7,SOD2,STAT5A,TLR2,TNFRSF9,ZC3H12A	41
Cellular Development, Hematological System Development and Function, Hematopoiesis, Lymphoid Tissue Structure and Development	development of antigen presenting cells	1,47E-07		0,152		CSF1,CSF2,CSF3,IL6,LTB,NFKBIA,RELB	7
Cellular Development, Cellular Growth and Proliferation, Hematological System Development and Function	proliferation of effector T lymphocytes	4,94E-09		0,149		IDO1,IL15,IL1B,IL6,LRRC32,RELB	6
Cellular Development	differentiation of osteoclast precursor cells	1,29E-08		0,147		CSF1,CSF2,IL11,IL6,JUNB,TLR2	6
Lymphoid Tissue Structure and Development, Tissue Morphology	quantity of bone marrow cells	7,06E-08		0,135	bias	CEBPB,CSF1,CSF2,CSF3,IL6,JAK3,NFKBIA,PIM3,RELB,SOD2,TNFRSF9	11
Cellular Growth and Proliferation	proliferation of bone marrow cell lines	6,92E-11		0,126	bias	CEBPB,CSF1,CSF2,CSF3,CXCL3,CXCL8,IL11,IL15,IL6,JAK3,STAT5A	11
Cell Death and Survival	cell death of phagocytes	5,70E-20		0,120		ATF3,BIRC3,CEBPB,CSF1,CSF2,CSF3,CX3CL1,CXCL2,CXCL8,IL11,IL15,IL1B,IL6,IRF1,NFKBIA,NLRP3,NR4A1,SOD2,STAT5A,TLR2,TNFAIP3,TNFRSF9	22
Inflammatory Response, Respiratory Disease	inflammation of lung	2,56E-12		0,078	bias	ATF3,CSF2,CXCL3,CXCL8,ELF3,ICAM1,IFNGR2,IL11,IL1B,IL6,MMP9,NFKBIZ,NLRP3,PDE4B,PTGES,PTGS2,RELB,TLR2,TNFRSF9	19
Inflammatory Response	inflammation of respiratory system component	5,67E-13		0,075	bias	ATF3,CSF2,CXCL3,CXCL8,ELF3,ICAM1,IFNGR2,IL11,IL1B,IL6,MMP9,NFKBIA,NFKBIZ,NLRP3,PDE4B,PTGES,PTGS2,RELB,TLR2,TNFRSF9	20
Cardiovascular Disease, Developmental Disorder, Skeletal and Muscular Disorders	hypertrophy of cardiomyocytes	4,17E-08		0,054		ATF3,CSF3,IL11,IL1B,IL6,MMP9,NFKBIA,PTGES,RRAD,TNFAIP3	10
Cancer	lymphohematopoietic cancer	9,37E-10		0,047	bias	BCL3,BIRC3,CEBPB,CSF2,CXCL10,CXCL11,CXCL8,FLG,ICAM1,IL15,IL1B,IL6,IRAK2,IRF1,JAK3,JUNB,LTB,MAP3K8,MMP9,NFKB2,NFKBIA,NFKBIE,PDE4B,PTGS2,PTK2B,SOD2,STAT5A,STX11,TAOK1,TLR2,TNFAIP3,TNFRSF9,TNIP1,ZFP36	34
Hematological System Development and Function, Tissue Morphology	quantity of granulocytes	2,62E-15		0,021		CSF1,CSF2,CSF3,CXCL8,ICAM1,IL15,IL1B,IL6,JAK3,MMP13,MMP9,NFKB2,NFKBIA,PDE4B,RELB,STAT5A,STX11,TLR2,TNFAIP3,ZFP36	20
Hematological System Development and Function, Tissue Morphology	quantity of myeloid cells	7,37E-15		-0,010		CSF1,CSF2,CSF3,CXCL8,ICAM1,IL15,IL1B,IL6,JAK3,MMP13,MMP9,NFKB2,NFKBIA,PDE4B,RELB,STAT5A,STX11,TLR2,TNFAIP3,TNFRSF9,ZFP36	21
Protein Synthesis	quantity of cytokine	1,06E-07		-0,017		CEBPB,CSF2,IL1B,IL6,IRAK2,IRF1,MMP9,NLRP3,PTGS2,SAT1,STX11,TLR2	12
Cell Death and Survival	apoptosis of mesangial cells	4,26E-08		-0,022		ATF3,IL1B,IRF1,NFKBIA,PTGS2,SOD2	6
Developmental Disorder	hypertrophy of cells	2,90E-07		-0,077		ATF3,CSF3,IL11,IL1B,IL6,MMP9,NFKBIA,PTGES,PTGS2,RGS2,RRAD,TLR2,TNFAIP3	13
Cardiovascular Disease, Organismal Injury and Abnormalities, Tissue Morphology	size of atherosclerotic lesion	3,63E-09		-0,095		CSF2,CX3CL1,ICAM1,IL1B,MMP9,NR4A1,PTX3,TNFAIP3	8
Developmental Disorder	Hypertrophy	2,29E-08		-0,096		ATF3,CCNT1,CEBPB,CSF2,CSF3,ICAM1,IL11,IL1B,IL6,MMP9,NFKBIA,PTGES,PTGS2,RGS2,RRAD,SOD2,TLR2,TNFAIP3	18
Cellular Development, Cellular Growth and Proliferation, Hematological System Development and Function, Hematopoiesis, Lymphoid Tissue Structure and Development	proliferation of myeloid progenitor cells	2,79E-09		-0,114		CCL20,CSF1,CSF3,CXCL10,CXCL3,CXCL8,IL6	7
Neurological Disease	damage of central nervous system	1,40E-07		-0,167		ATF3,CSF3,CX3CL1,IL1B,IL6,MMP9,NFKBIA,SOD2,TLR2	9
Cell Death and Survival, DNA Replication, Recombination, and Repair	fragmentation of DNA	2,85E-07		-0,173		CSF1,CSF2,DAPK1,IL1B,IL6,IRF1,NFKBIA,NLRP3,PTGS2,PTK2B,SOD2	11
Cell Death and Survival	cell death of immune cells	4,46E-18		-0,176		ATF3,BCL3,BIRC3,CEBPB,CSF1,CSF2,CSF3,CX3CL1,CXCL2,CXCL8,DAPK1,DDIT4,EFNA1,ICAM1,ICOSLG/LOC102723996,IDO1,IL11,IL15,IL1B,IL6,IRF1,JAK3,NFKB2,NFKBIA,NLRP3,NR4A1,PTK2B,SOD2,STAT5A,TLR2,TNFAIP3,TNFRSF9,TRAF1	33
Organismal Survival	mortality	3,09E-13		-0,194	bias	CEBPD,CSF2,CSF3,CXCL10,CXCL3,ICAM1,IDO1,IL15,IL1B,IL6,MMP9,PTGS2,PTK2B,TLR2	14
Dermatological Diseases and Conditions, Inflammatory Disease, Inflammatory Response	Dermatitis	3,64E-14		-0,196	bias	BCL3,CCL20,CSF2,CX3CL1,CXCL8,FLG,ICOSLG/LOC102723996,IFNGR2,IL15,IL1B,IL6,JUNB,LTB,NFKBIA,NFKBIZ,NLRP3,NR4A1,NR4A2,PDE4B,PTGS2,RELB,TLR2,TNFAIP3,ZFP36	24
Cell Death and Survival	cell death	9,67E-19		-0,197		ATF3,BCL3,BIRC3,C8orf4,CCNT1,CEBPB,CEBPD,CSF1,CSF2,CSF3,CX3CL1,CXCL10,CXCL11,CXCL2,CXCL3,CXCL8,DAPK1,DDIT4,EFNA1,EHD1,G0S2,HLA-B,ICAM1,ICOSLG/LOC102723996,IDO1,IFNGR2,IL11,IL15,IL1B,IL6,IRAK2,IRF1,JAK3,JUNB,KCNQ4,LTB,MAP3K8,MMP9,NFKB2,NFKBIA,NFKBIZ,NINJ1,NLRP3,NR4A1,NR4A2,NTSR1,NUAK2,OSR1,PDE4B,PIM3,PPP1R15A,PRSS1,PTGES,PTGS2,PTK2B,RASD1,RELB,RRAD,SAT1,SDC4,SERPINA3,SLC12A7,SLIT2,SOD2,STAT5A,STX1…	75
Cell Death and Survival	cell death of epithelial cells	2,05E-09		-0,198		ATF3,BIRC3,CEBPB,CEBPD,CXCL8,ICAM1,IL11,IL15,IL1B,IL6,IRF1,MAP3K8,NFKBIA,NR4A1,PPP1R15A,PRSS1,PTGS2,RELB,TLR2,TRAF1	20
Cell Death and Survival	necrosis	4,63E-17		-0,288		ATF3,BCL3,BIRC3,C8orf4,CCNT1,CEBPB,CEBPD,CSF1,CSF2,CSF3,CX3CL1,CXCL10,CXCL11,CXCL2,CXCL3,CXCL8,DAPK1,DDIT4,EFNA1,G0S2,HLA-B,ICAM1,ICOSLG/LOC102723996,IDO1,IL11,IL15,IL1B,IL6,IRAK2,IRF1,JAK3,JUNB,LTB,MAP3K8,MMP9,NFKB2,NFKBIA,NFKBIZ,NLRP3,NR4A1,NR4A2,NTSR1,PDE4B,PIM3,PPP1R15A,PRSS1,PTGES,PTGS2,PTK2B,RASD1,RELB,RRAD,SAT1,SDC4,SERPINA3,SOD2,STAT5A,TLR2,TNFAIP3,TNFRSF9,TNIP1,TRAF1,ZC3H12A,ZFP36	64
Cellular Development, Hematological System Development and Function, Hematopoiesis, Lymphoid Tissue Structure and Development	development of phagocytes	3,03E-08		-0,293		CSF1,CSF2,CSF3,CXCL11,IL6,LTB,NFKBIA,RELB	8
Cell Death and Survival	apoptosis of phagocytes	1,45E-18		-0,335		ATF3,BIRC3,CEBPB,CSF1,CSF2,CSF3,CX3CL1,CXCL2,CXCL8,IL11,IL15,IL1B,IL6,IRF1,NFKBIA,SOD2,STAT5A,TLR2,TNFAIP3,TNFRSF9	20
Cell Death and Survival	apoptosis of tumor cell lines	1,09E-12		-0,349		ATF3,BCL3,BIRC3,CEBPB,CEBPD,CSF2,CXCL8,DAPK1,DDIT4,G0S2,IDO1,IL11,IL15,IL1B,IL6,IRAK2,IRF1,JAK3,JUNB,MMP9,NFKB2,NFKBIA,NFKBIZ,NR4A1,NR4A2,NTSR1,PDE4B,PPP1R15A,PTGS2,PTK2B,RASD1,RELB,SAT1,SOD2,STAT5A,TLR2,TNFAIP3,TRAF1,ZC3H12A	39
Developmental Disorder, Skeletal and Muscular Disorders	muscular hypertrophy	2,76E-08		-0,422		ATF3,CSF3,IL11,IL1B,IL6,MMP9,NFKBIA,PTGES,PTGS2,RGS2,RRAD,TNFAIP3	12
Hematological System Development and Function, Tissue Morphology	quantity of helper T lymphocytes	4,16E-11		-0,424		CD83,CSF3,CXCL10,EBI3,HLA-B,ICAM1,IL6,IRF1,JAK3,MMP9,NFKB2,TNIP1,ZFP36	13
Nutritional Disease	weight gain	9,81E-08		-0,436		CSF2,ICAM1,IL1B,IL6,JUNB,MMP9,NR4A1,NUAK2,PTGS2,SAT1,TLR2,ZFP36	12
Humoral Immune Response, Protein Synthesis	quantity of IgE	1,39E-08		-0,478		CSF2,ICOSLG/LOC102723996,IL6,MAP3K8,MMP9,NFKBIA,NFKBIZ,RELB	8
Immunological Disease, Inflammatory Disease	Splenomegaly	1,31E-09		-0,494	bias	BCL3,CSF1,CSF3,IL6,JAK3,NFKBIA,STAT5A,TNFAIP3,TNFRSF9	9
Gastrointestinal Disease, Hepatic System Disease, Organismal Injury and Abnormalities	injury of liver	5,59E-09		-0,500		CXCL10,EBI3,IL11,IL6,IRF1,MMP9,NLRP3,SDC4,TLR2,TRAF1	10
Humoral Immune Response, Protein Synthesis	quantity of IgM	1,98E-07		-0,513		CD83,ICOSLG/LOC102723996,IL15,LTB,NFKB2,PTGS2,RELB,TNFRSF9,ZC3H12A	9
Cell Death and Survival	cell death of myeloid cells	8,74E-14		-0,555		BIRC3,CEBPB,CSF1,CSF2,CSF3,CX3CL1,CXCL2,CXCL8,IL15,IL1B,IL6,IRF1,NFKBIA,NR4A1,SOD2,TLR2,TNFRSF9	17
Cell Death and Survival	cell death of tumor cell lines	1,39E-09		-0,593		ATF3,BCL3,BIRC3,CEBPB,CEBPD,CSF2,CXCL8,DAPK1,DDIT4,G0S2,IDO1,IL11,IL15,IL1B,IL6,IRAK2,IRF1,JAK3,JUNB,MMP9,NFKB2,NFKBIA,NFKBIZ,NLRP3,NR4A1,NR4A2,NTSR1,PDE4B,PPP1R15A,PTGS2,PTK2B,RASD1,RELB,SAT1,SOD2,STAT5A,TLR2,TNFAIP3,TRAF1,ZC3H12A	40
Cell Death and Survival	apoptosis of myeloid cells	9,65E-14		-0,621		BIRC3,CEBPB,CSF1,CSF2,CSF3,CX3CL1,CXCL2,CXCL8,IL15,IL1B,IL6,IRF1,NFKBIA,SOD2,TLR2,TNFRSF9	16
Immunological Disease	allergy	2,95E-11		-0,640		BCL3,CCL20,CSF2,CXCL8,FLG,ICAM1,IL1B,JAK3,JUNB,MAP3K8,MMP9,NFKBIZ,NR4A2,PDE4B,PTGS2,SLIT2,TLR2,TNFAIP3,ZFP36	19
Hematological System Development and Function, Inflammatory Response, Tissue Morphology	quantity of plasmacytoid dendritic cells	7,81E-10		-0,765		BCL3,CSF1,CSF3,IDO1,IRF1,NFKB2	6
Neurological Disease	seizures	1,30E-09		-0,781	bias	ATF3,C10orf10,CD83,CEBPD,HSPA6,IL1B,IL6,JUNB,KCNQ4,METRNL,MMP9,NR4A1,PIM3,PTGS2,RGS2,SOD2,ZFP36	17
Cancer, Hematological Disease, Immunological Disease	lymphomagenesis	9,25E-12		-0,822	bias	BCL3,BIRC3,CEBPB,CSF2,CXCL10,CXCL8,ICAM1,IL15,IL6,IRF1,JAK3,JUNB,LTB,MAP3K8,MMP9,NFKB2,NFKBIA,SOD2,STAT5A,TAOK1,TLR2,TNFAIP3,TNFRSF9,TNIP1,ZFP36	25
Cell Death and Survival	apoptosis	1,11E-20		-0,852		ATF3,BCL3,BIRC3,C8orf4,CCNT1,CEBPB,CEBPD,CSF1,CSF2,CSF3,CX3CL1,CXCL10,CXCL2,CXCL8,DAPK1,DDIT4,EFNA1,EHD1,G0S2,HLA-B,ICAM1,ICOSLG/LOC102723996,IDO1,IL11,IL15,IL1B,IL6,IRAK2,IRF1,JAK3,JUNB,KCNQ4,LTB,MAP3K8,MMP9,NFKB2,NFKBIA,NFKBIZ,NINJ1,NLRP3,NR4A1,NR4A2,NTSR1,NUAK2,OSR1,PDE4B,PIM3,PPP1R15A,PRSS1,PTGES,PTGS2,PTK2B,RASD1,RELB,RRAD,SAT1,SDC4,SERPINA3,SLIT2,SOD2,STAT5A,TAOK1,TLR2,TNFAIP2,TNFAIP3,TNFRS…	70
Gastrointestinal Disease, Inflammatory Disease	Inflammatory Bowel Disease	4,14E-12		-0,958	bias	C1orf106,CFB,EBI3,ICAM1,ICOSLG/LOC102723996,IDO1,IL1B,IL6,JAK3,LTB,MMP9,NFKBIA,NLRP3,PDE4B,PTGS2,STAT5A,TLR2,TNFAIP3	18
Gastrointestinal Disease, Inflammatory Disease, Inflammatory Response	colitis	5,55E-11		-0,958	bias	CFB,EBI3,ICAM1,IL1B,IL6,JAK3,LTB,MMP9,NFKBIA,NLRP3,PDE4B,PTGS2,STAT5A,TLR2	14
Cell Death and Survival, Tumor Morphology	cell death of tumor cells	2,04E-07		-0,963		CSF1,CSF2,CXCL11,CXCL8,DAPK1,IL15,IL1B,IL6,IRF1,MMP9,NFKBIA,NR4A1,NR4A2,PIM3,PTGS2,ZFP36	16
Embryonic Development, Lymphoid Tissue Structure and Development, Organ Development, Organismal Development, Tissue Development	development of lymphoid organ	6,94E-09		-0,976		BCL3,CD83,CSF1,CSF2,CSF3,ICOSLG/LOC102723996,IL15,IRF1,JAK3,LTB,NFKB2,NFKBIA,RELB	13
Cell Death and Survival	cell death of connective tissue cells	9,94E-09		-0,977		ATF3,BIRC3,CEBPB,CSF1,CXCL8,DAPK1,DDIT4,IL15,IL1B,IRF1,LTB,MAP3K8,MMP9,NFKB2,NFKBIA,NLRP3,NR4A1,PTK2B,SDC4,SOD2,TNFAIP3,TNIP1,TRAF1,ZC3H12A	24
Organismal Injury and Abnormalities	Fibrosis	4,51E-14		-1,047		ATF3,CEBPB,CSF1,CSF2,CSF3,CX3CL1,ELF3,HILPDA,ICAM1,IFNGR2,IL11,IL1B,IL6,IRAK2,MMP13,MMP9,NFKBIA,NLRP3,PTGS2,PTX3,RELB,SOD2,TLR2,TNFAIP3	24
Cell Death and Survival	apoptosis of T lymphocytes	3,07E-09		-1,142		BCL3,EFNA1,ICAM1,IDO1,IL15,IL1B,IL6,JAK3,NFKB2,NFKBIA,NR4A1,PTK2B,STAT5A,TNFRSF9,TRAF1	15
Tissue Morphology	quantity of bacteria	2,02E-07		-1,159		CSF3,IL11,IL1B,IL6,MMP9,TLR2	6
Digestive System Development and Function, Gastrointestinal Disease, Hepatic System Development and Function, Hepatic System Disease, Inflammatory Disease, Inflammatory Response, Organ Development	inflammation of liver	3,04E-10		-1,166	bias	CSF1,CXCL10,CXCL2,CXCL3,CXCL8,IL6,LTB,MMP9,PDE4B,RELB,SOD2,TNFAIP3,TNFRSF9,ZFP36	14
Cell Death and Survival	apoptosis of neutrophils	2,40E-08		-1,187		CSF2,CSF3,CXCL2,CXCL8,IL1B,IL6,TNFRSF9	7
Infectious Disease	Bacterial Infection	2,35E-17		-1,223		BCL3,BIRC3,CD83,CEBPB,CSF2,CSF3,CXCL10,CXCL8,EBI3,ICAM1,IFNGR2,IL15,IL1B,IL6,IRAK2,LTB,MAP3K8,MMP9,NLRP3,PTGS2,RELB,TLR2,TNFAIP3,ZFP36	24
Cell Death and Survival	cell death of T lymphocytes	2,87E-09		-1,269		BCL3,DDIT4,EFNA1,ICAM1,IDO1,IL15,IL1B,IL6,JAK3,NFKB2,NFKBIA,NR4A1,PTK2B,STAT5A,TNFRSF9,TRAF1	16
Nutritional Disease	weight loss	1,96E-09		-1,311	bias	ATF3,CLDN1,CXCL3,IL15,IL6,LTB,MMP9,NFKB2,PTGS2,STAT5A,STX11,TLR2,ZFP36	13
Cell Death and Survival	cell death of lymphocytes	2,02E-12		-1,337		BCL3,CSF1,CSF2,CSF3,DDIT4,EFNA1,ICAM1,ICOSLG/LOC102723996,IDO1,IL15,IL1B,IL6,JAK3,NFKB2,NFKBIA,NR4A1,PTK2B,STAT5A,TLR2,TNFRSF9,TRAF1	21
Inflammatory Disease, Inflammatory Response, Organismal Injury and Abnormalities, Renal and Urological Disease	Nephritis	1,64E-12		-1,373	bias	CEBPB,CFB,CSF1,CSF2,CXCL8,ICAM1,ICOSLG/LOC102723996,IL6,IRF1,MMP9,NFKB2,NFKBIA,PTGS2,RELB,TLR2,TNFAIP3	16
Inflammatory Response	inflammation of organ	3,52E-26		-1,390	bias	ATF3,BCL3,CCL20,CEBPB,CFB,CSF1,CSF2,CSF3,CX3CL1,CXCL10,CXCL2,CXCL3,CXCL8,EBI3,ELF3,FLG,HLA-B,ICAM1,ICOSLG/LOC102723996,IDO1,IFNGR2,IL11,IL15,IL1B,IL6,IRF1,JAK3,JUNB,LTB,MAP3K8,MMP9,NFKB2,NFKBIA,NFKBIZ,NLRP3,NR4A1,NR4A2,PDE4B,PELI1,PTGES,PTGS2,RELB,SOD2,STAT5A,TLR2,TNFAIP3,TNFRSF9,ZFP36	48
Cell Death and Survival	apoptosis of leukocytes	1,87E-20		-1,411		ATF3,BCL3,BIRC3,CEBPB,CSF1,CSF2,CSF3,CX3CL1,CXCL2,CXCL8,EFNA1,ICAM1,ICOSLG/LOC102723996,IDO1,IL11,IL15,IL1B,IL6,IRF1,JAK3,NFKB2,NFKBIA,NR4A1,PTK2B,SOD2,STAT5A,TLR2,TNFAIP3,TNFRSF9,TRAF1	30
Infectious Disease, Respiratory Disease	infection of lung	1,98E-08		-1,461	bias	CXCL10,IL6,IRF1,MAP3K8,MMP9,TLR2	6
Cell Death and Survival	apoptosis of granulocytes	2,08E-08		-1,528		CSF2,CSF3,CXCL2,CXCL8,IL15,IL1B,IL6,TNFRSF9	8
Infectious Disease	Viral Infection	3,53E-07		-1,555	bias	BCL3,BIRC3,CCL20,CCNT1,CEBPD,CSF1,CSF2,CX3CL1,CXCL10,CXCL11,CXCL3,CXCL8,GBP1,HLA-B,HSPA6,ICAM1,IDO1,IL15,IL1B,IL6,IRF1,MMP9,NFKBIA,NFKBIZ,PDE4B,PELI1,PPP1R15A,PTGS2,PTK2B,PTX3,RELB,RND1,SLIT2,STAT5A,STX11,TAOK1,TLR2,TNFRSF9	38
Inflammatory Response	inflammation of intestine	2,63E-13		-1,682	bias	CFB,EBI3,ICAM1,IL1B,IL6,JAK3,LTB,MAP3K8,MMP9,NFKBIA,NLRP3,PDE4B,PTGS2,RELB,STAT5A,TLR2,TNFAIP3	17
Embryonic Development, Lymphoid Tissue Structure and Development, Organ Development, Organismal Development, Tissue Development	development of lymph node	2,59E-07		-1,710	bias	BCL3,ICOSLG/LOC102723996,IL15,JAK3,LTB,NFKB2,NFKBIA	7
Cell Death and Survival	apoptosis of lymphocytes	1,28E-10		-1,724		BCL3,CSF1,EFNA1,ICAM1,ICOSLG/LOC102723996,IDO1,IL15,IL1B,IL6,JAK3,NFKB2,NFKBIA,NR4A1,PTK2B,STAT5A,TLR2,TNFRSF9,TRAF1	18
Cell Death and Survival	apoptosis of muscle cells	4,34E-07		-1,822		CCNT1,CSF3,CXCL8,HLA-B,IL11,IL1B,IL6,IRF1,NFKBIA,PTK2B,RRAD,SOD2,TNFAIP3	13
Cell Death and Survival	cell death of muscle cells	2,59E-07		-1,926		BIRC3,CCNT1,CSF3,CXCL8,HLA-B,IL11,IL1B,IL6,IRF1,NFKBIA,PPP1R15A,PTK2B,RRAD,SOD2,TNFAIP3	15
Cell Death and Survival	apoptosis of mononuclear leukocytes	2,07E-11	Decreased	-2,064		BCL3,CSF1,CSF2,EFNA1,ICAM1,ICOSLG/LOC102723996,IDO1,IL15,IL1B,IL6,JAK3,NFKB2,NFKBIA,NR4A1,PTK2B,STAT5A,TLR2,TNFRSF9,TRAF1	19
Organismal Development	morphology of body cavity	2,63E-07	Decreased	-2,164	bias	ATF3,BCL3,BIRC3,CEBPB,CSF1,CSF2,EFNA1,ICOSLG/LOC102723996,IL15,IL6,IRF1,JAK3,JUNB,LTB,MMP9,NFKB2,NFKBIA,NFKBIZ,OSR1,PPP1R15A,PTGS2,PTX3,SOD2,STAT5A,TLR2,ZC3H12A,ZFP36	27
Lymphoid Tissue Structure and Development	morphology of lymphatic system component	4,55E-08	Decreased	-2,186	bias	BCL3,CEBPB,CSF1,ICOSLG/LOC102723996,IL15,IRF1,JAK3,LTB,NFKB2,NFKBIA,NFKBIZ,PPP1R15A,PTGS2,RELB,TNFRSF9,TRAF1,ZC3H12A,ZFP36	18
Cell Morphology	morphology of blood cells	4,73E-14	Decreased	-2,200	bias	BCL3,CEBPB,CSF1,CSF2,CXCL11,EBI3,HLA-B,ICAM1,IL15,IL6,IRF1,JAK3,LTB,MMP9,NFKB2,NFKBIA,NFKBIZ,PIM3,PPP1R15A,RELB,STAT5A,TNFRSF9,ZC3H12A	23
Cell Morphology	morphology of leukocytes	3,72E-13	Decreased	-2,200	bias	BCL3,CEBPB,CSF1,CSF2,CXCL11,EBI3,HLA-B,ICAM1,IL15,IL6,IRF1,JAK3,LTB,MMP9,NFKB2,NFKBIA,NFKBIZ,RELB,STAT5A,TNFRSF9	20
Cell Morphology	morphology of mononuclear leukocytes	6,10E-13	Decreased	-2,219	bias	BCL3,CEBPB,CSF1,CXCL11,EBI3,HLA-B,IL15,IL6,IRF1,JAK3,LTB,NFKB2,NFKBIZ,RELB,TNFRSF9	15
Cell Morphology	morphology of lymphocytes	5,83E-12	Decreased	-2,219	bias	BCL3,CEBPB,CXCL11,EBI3,HLA-B,IL15,IL6,IRF1,JAK3,LTB,NFKB2,NFKBIZ,RELB,TNFRSF9	14
Infectious Disease	Parasitic Infection	2,32E-10	Decreased	-2,333	bias	BCL3,CFB,EBI3,ICAM1,IL15,IL6,LTB,NFKB2,NLRP3,PTGS2,TLR2	11
Infectious Disease	infection of mammalia	2,66E-15	Decreased	-3,581	bias	BCL3,CEBPB,CSF2,CSF3,CXCL10,CXCL3,EBI3,IFNGR2,IL15,IL1B,IL6,IRF1,LTB,MMP9,NFKB2,NFKBIZ,PTX3,RELB,STX11,TLR2,TNFRSF9	21
Organismal Survival	organismal death	1,25E-08	Decreased	-4,421	bias	BCL3,BIRC3,CEBPB,CEBPD,CFB,CLDN1,CSF1,CSF2,CSF3,CXCL10,CXCL11,CXCL2,CXCL3,CXCL8,EHD1,ICAM1,IL15,IL1B,IL6,IRF1,LTB,MAP3K8,MMP9,NFKB2,NFKBIA,NFKBIZ,NINJ1,NLRP3,NR4A2,NUAK2,OSR1,PDE4B,PELI1,PPP1R15A,PTGES,PTGS2,PTX3,RELB,SDC4,SLIT2,SOD2,STAT5A,TLR2,TNFAIP3,TNFRSF9,TNIP1,ZC3H12A,ZFP36	48
Cellular Function and Maintenance	function of antigen presenting cells	4,33E-20				BCL3,BIRC3,CEBPB,CSF1,CSF2,CXCL10,ICAM1,IDO1,IL15,IL1B,IL6,IRAK2,IRF1,JAK3,LTB,MMP9,NFKB2,NFKBIA,NLRP3,PTGS2,PTK2B,RELB,TLR2,ZFP36	24
Connective Tissue Disorders, Immunological Disease, Inflammatory Disease, Skeletal and Muscular Disorders	rheumatoid arthritis	2,76E-17				CCL20,CD83,CEBPB,CFB,CSF1,CSF2,CXCL10,CXCL2,CXCL3,CXCL8,G0S2,GBP2,HLA-B,ICAM1,ICOSLG/LOC102723996,IL1B,IL6,JAK3,LTB,MMP13,MMP9,NFKBIA,NR4A1,NR4A2,PTGS2,PTK2B,SDC4,TLR2,TNFAIP3,TRAF1,ZFP36	31
Dermatological Diseases and Conditions	psoriasis	7,67E-17				CCL20,CEBPB,CEBPD,CSF2,CX3CL1,CXCL10,CXCL11,CXCL3,CXCL8,FLG,G0S2,GBP1,GBP2,ICAM1,IDO1,IFNGR2,IL15,IL1B,IL6,JAK3,JUNB,KYNU,MMP9,NR4A2,PTGS2,SOD2,TLR2,TNFAIP3,TNIP1,ZFP36	30
Cellular Function and Maintenance, Hematological System Development and Function	function of macrophages	1,11E-16				BCL3,BIRC3,CEBPB,CSF1,CSF2,CXCL10,ICAM1,IL1B,IL6,IRAK2,IRF1,NFKB2,NFKBIA,NLRP3,PTGS2,PTK2B,RELB,TLR2,ZFP36	19
Gastrointestinal Disease, Immunological Disease, Ophthalmic Disease	Sjogren's syndrome	1,45E-13				CCL20,CSF1,CSF2,CXCL10,CXCL3,GBP1,GBP2,IL11,IRF1,MMP9,NFKBIA,TLR2	12
Immunological Disease	abnormality of immune system	2,26E-12				CEBPB,CEBPD,ICAM1,ICOSLG/LOC102723996,IDO1,IRAK2,IRF1,MMP9,NFKB2,NFKBIA,RELB,TLR2,TNFRSF9	13
Humoral Immune Response	class switching	7,84E-11				BCL3,ICOSLG/LOC102723996,IFNGR2,IL15,IL6,LTB,NFKB2,PTGS2,TNFRSF9,ZC3H12A	10
Connective Tissue Disorders, Immunological Disease, Inflammatory Disease, Skeletal and Muscular Disorders	juvenile rheumatoid arthritis	1,18E-10				CD83,CEBPB,IL1B,IL6,JAK3,NFKBIA,NR4A1,NR4A2,PTGS2,TNFAIP3,ZFP36	11
Connective Tissue Disorders, Immunological Disease, Inflammatory Disease, Skeletal and Muscular Disorders	polyarticular juvenile rheumatoid arthritis	1,51E-10				CD83,CEBPB,IL1B,IL6,NFKBIA,NR4A1,NR4A2,PTGS2,TNFAIP3,ZFP36	10
Neurological Disease	epileptic seizure	1,68E-10				ATF3,C10orf10,CD83,CEBPD,HSPA6,IL1B,JUNB,METRNL,NR4A1,PIM3,PTGS2,RGS2,ZFP36	13
Cell Morphology	abnormal morphology of leukocytes	2,03E-10				BCL3,CEBPB,CSF1,EBI3,IL15,IL6,IRF1,JAK3,MMP9,NFKB2,NFKBIA,NFKBIZ,RELB,TNFRSF9	14
Cell Morphology, Hematological System Development and Function	morphology of T lymphocytes	2,79E-10				CXCL11,EBI3,HLA-B,IL6,IRF1,JAK3,NFKB2,NFKBIZ,RELB,TNFRSF9	10
Lymphoid Tissue Structure and Development, Organ Morphology, Tissue Morphology	abnormal morphology of lymph node	3,82E-10				BCL3,CEBPB,IL15,JAK3,LTB,NFKB2,NFKBIZ,PTGS2,RELB,TRAF1,ZC3H12A,ZFP36	12
Immunological Disease	abnormal quantity of cytokine	8,51E-10				CEBPB,CEBPD,ICAM1,IDO1,IRAK2,IRF1,MMP9,NFKBIA,RELB,TLR2	10
Organismal Development	abnormal morphology of abdomen	1,38E-09				ATF3,BCL3,CEBPB,CFB,CSF1,CSF2,DAPK1,ICOSLG/LOC102723996,IL15,IL6,IRF1,JAK3,LTB,NFKB2,NFKBIA,NFKBIZ,PPP1R15A,PTGS2,PTX3,RELB,SDC4,SLIT2,SOD2,TLR2,ZC3H12A,ZFP36	26
Cancer	lymphatic node tumor	1,45E-09				BCL3,BIRC3,CEBPB,CSF2,CXCL10,CXCL8,ICAM1,IL15,IL6,JAK3,MAP3K8,MMP9,NFKB2,NFKBIA,STAT5A,TAOK1,TLR2,TNFAIP3,TNFRSF9,TNIP1	20
Inflammatory Response	function of immune system	1,61E-09				EBI3,ICAM1,ICOSLG/LOC102723996,IL15,IL6,IRF1,JAK3,NFKBIZ,RELB	9
Organismal Injury and Abnormalities, Reproductive System Disease	endometriosis	3,48E-09				C10orf10,CEBPB,CX3CL1,CXCL10,CXCL8,G0S2,ICAM1,IL11,IL6,JUNB,MAP3K8,MMP9,NR4A1,PTGS2,RELB,SAT1,ZFP36	17
Cancer	pelvic cancer	5,85E-09				BIRC3,CFB,CSF1,CSF2,CSF3,CX3CL1,CXCL8,EFNA1,FLG,GBP2,ICAM1,IDO1,IFNGR2,IL6,IRF1,JUNB,MMP13,MMP9,NFKBIA,NINJ1,PTGES,PTGS2,RELB,RGS2,SAT1,SLC12A7,SLIT2,STAT5A,TLR2,TNFAIP2,TNIP1,ZFP36	32
Lymphoid Tissue Structure and Development, Organ Morphology	abnormal morphology of lymphoid organ	7,34E-09				BCL3,CEBPB,CSF1,ICOSLG/LOC102723996,IL15,IRF1,JAK3,LTB,NFKB2,NFKBIA,NFKBIZ,PPP1R15A,PTGS2,RELB,TRAF1,ZC3H12A,ZFP36	17
Neurological Disease	epilepsy	7,86E-09				ATF3,C10orf10,CD83,CEBPD,HSPA6,IL1B,JUNB,KCNQ4,METRNL,NR4A1,PIM3,PTGS2,RGS2,ZFP36	14
Endocrine System Disorders, Gastrointestinal Disease, Immunological Disease, Metabolic Disease	insulin-dependent diabetes mellitus	7,86E-09				APOL3/APOL4,CFB,CXCL10,CXCL8,GBP4,HLA-B,ICAM1,IFNGR2,IL1B,IL6,PTGS2,TLR2,TNFRSF9,ZKSCAN8	14
Inflammatory Response	antibody response	8,45E-09				BCL3,CD83,CEBPB,EBI3,HLA-B,ICOSLG/LOC102723996,IL6,LTB,NFKBIA,RELB	10
Dermatological Diseases and Conditions, Inflammatory Disease	Acne	9,15E-09				CXCL2,CXCL8,ICAM1,IL1B,MMP9,PTGS2,SOD2,TLR2	8
Hematological Disease, Infectious Disease, Neurological Disease	cerebral malaria	1,52E-08				CFB,ICAM1,NLRP3,PTGS2	4
Cell Morphology, Inflammatory Response	morphology of phagocytes	1,62E-08				BCL3,CEBPB,CSF1,CSF2,ICAM1,IL6,JAK3,LTB,NFKB2,STAT5A	10
Cancer	head and neck tumor	1,78E-08				BCL3,CD83,CSF2,CXCL10,CXCL2,CXCL3,CXCL8,DAPK1,HILPDA,ICAM1,IL1B,IL6,IRF1,LIMD2,LTB,MAP3K8,MMP9,PTGS2,PTX3,SAT1,SLIT2,STAT5A,TAOK1,TLR2,TNFRSF9	25
Cell Morphology	abnormal morphology of lymphocytes	1,83E-08				BCL3,CEBPB,EBI3,IL15,IL6,IRF1,JAK3,NFKB2,NFKBIZ,RELB	10
Cell-To-Cell Signaling and Interaction, Cellular Movement, Hematological System Development and Function, Immune Cell Trafficking, Inflammatory Response	recruitment of dendritic cells	2,00E-08				CCL20,CSF2,CXCL10,CXCL3,CXCL8	5
Cellular Movement, Hematological System Development and Function	cell movement of hematopoietic progenitor cells	3,10E-08				CCL20,CSF2,CXCL10,CXCL11,CXCL8,ICAM1,MMP9	7
Lymphoid Tissue Structure and Development, Organ Morphology, Organismal Development	morphology of spleen	3,17E-08				BCL3,CEBPB,CSF1,ICOSLG/LOC102723996,IRF1,JAK3,LTB,NFKB2,NFKBIA,NFKBIZ,PPP1R15A,PTGS2,ZC3H12A,ZFP36	14
Cancer, Hematological Disease, Immunological Disease	non-Hodgkin's disease	3,98E-08				BCL3,BIRC3,CEBPB,CSF2,CXCL10,CXCL8,ICAM1,IL15,IL6,JAK3,MAP3K8,MMP9,NFKB2,NFKBIA,TAOK1,TLR2,TNFAIP3,TNIP1	18
Cell-mediated Immune Response, Cellular Development, Cellular Function and Maintenance, Hematological System Development and Function, Hematopoiesis, Lymphoid Tissue Structure and Development	development of helper T lymphocytes	5,03E-08				ICAM1,ICOSLG/LOC102723996,IFNGR2,IL1B,IL6,IRF1,STAT5A	7
Cell Morphology	morphology of antigen presenting cells	5,88E-08				BCL3,CEBPB,CSF1,CSF2,ICAM1,IL6,JAK3,LTB,NFKB2	9
Cellular Development, Hematological System Development and Function, Hematopoiesis, Lymphoid Tissue Structure and Development	development of monocytes	7,53E-08				CSF1,CSF2,CXCL11,IL6	4
Cell-To-Cell Signaling and Interaction, Cellular Growth and Proliferation, Hematological System Development and Function, Inflammatory Response	stimulation of neutrophils	7,53E-08				CSF2,CSF3,CXCL8,TLR2	4
Gastrointestinal Disease, Hepatic System Disease	alcoholic liver disease	8,37E-08				CXCL10,CXCL2,CXCL8,IL6,MMP9,PDE4B	6
Cellular Function and Maintenance, Hematological System Development and Function	function of cytotoxic T cells	1,14E-07				BCL3,HLA-B,IFNGR2,RELB,STX11,TNFRSF9	6
Cellular Function and Maintenance, Hematological System Development and Function	regulation of leukocytes	1,14E-07				CSF1,CSF2,CSF3,HLA-B,IL6,JAK3	6
Lymphoid Tissue Structure and Development, Organ Morphology, Organismal Development	abnormal morphology of spleen	1,31E-07				CEBPB,CSF1,ICOSLG/LOC102723996,IRF1,JAK3,LTB,NFKB2,NFKBIA,NFKBIZ,PPP1R15A,PTGS2,ZC3H12A,ZFP36	13
Cell-mediated Immune Response, Cellular Movement, Hematological System Development and Function, Immune Cell Trafficking	cell movement of memory T lymphocytes	2,24E-07				CCL20,CXCL11,ICAM1,IL15	4
Dermatological Diseases and Conditions	chronic large plaque psoriasis	2,24E-07				CCL20,CXCL10,CXCL11,CXCL8	4
Dermatological Diseases and Conditions	chronic small plaque psoriasis	2,24E-07				CCL20,CXCL10,CXCL11,CXCL8	4
Cancer	breast or ovarian cancer	2,53E-07				ATF3,CEBPD,CLDN1,CSF2,CSF3,CXCL2,CXCL3,CXCL8,DDIT4,ELF3,HLA-B,IDO1,IFNGR2,IL1B,IL6,IRAK2,IRF1,JAK3,JUNB,MAP3K8,MMP13,MMP9,NR4A1,NR4A2,NTSR1,PELI1,PTGES,PTGS2,RELB,RGS2,SLC12A7,SLIT2,TAOK1,TNFRSF9,ZFP36	35
Cellular Movement, Hematological System Development and Function	migration of hematopoietic progenitor cells	2,63E-07				CCL20,CSF2,CXCL11,CXCL8,ICAM1,MMP9	6
Dermatological Diseases and Conditions, Immunological Disease, Inflammatory Disease, Inflammatory Response	atopic dermatitis	2,81E-07				BCL3,CCL20,CXCL8,FLG,JUNB,NFKBIZ,NR4A2,PDE4B,PTGS2,TLR2,TNFAIP3,ZFP36	12
Inflammatory Response	acute inflammatory response	3,04E-07				CXCL2,CXCL8,IL11,IL1B,IL6	5
Cell-To-Cell Signaling and Interaction	signaling of cells	3,32E-07				CCL20,CSF2,CXCL10,CXCL11,EFNA1,IL15,IL1B,IL6,LTB,RRAD,TLR2	11
Cell Cycle	G0/G1 phase transition of tumor cell lines	3,39E-07				CEBPD,CSF3,IL1B,IL6,MMP9,NFKBIA	6
Cell Morphology, Hematological System Development and Function	abnormal morphology of T lymphocytes	4,35E-07				EBI3,IL6,IRF1,JAK3,NFKB2,NFKBIZ,RELB	7
Cell Cycle	cell division of blood cells	4,52E-07				CSF1,CSF2,CSF3,IL15,IL6	5
