# Supplementary material for: Targeting Tumor Cells with Anti-CD44 Antibody Triggers Macrophage-Mediated Immune Modulatory Effects in a Cancer Xenograft Model
Source: PLoS One. 2016 Jul 27;11(7):e0159716. doi: 10.1371/journal.pone.0159716 (PMC4963023; doi:10.1371/journal.pone.0159716)
Supplement: S2 Table — (XLS) [file pone.0159716.s011.xls]

## Sheet: Sheet0
© 2000-2015 QIAGEN. All rights reserved.
Categories	Diseases or Functions Annotation	p-Value	Predicted Activation State	Activation z-score	Notes	Molecules	# Molecules
Cell Death and Survival	cell survival	1,03E-12	Increased	4,525	bias	ADIPOQ,AQP3,BNIP3,CARD11,CCL4,CCR1,CD80,CD86,CEBPB,CHI3L1,CSF2RB,CSF3R,CXCL1,CXCL2,CXCL3,DUSP1,DUSP5,EGLN3,EPHB3,FGR,GADD45B,GLRX,HK3,HSPA1A/HSPA1B,HSPB1,ICAM1,IL1B,IL1RN,IL33,IL6,IL7R,LCN2,MCOLN2,MEFV,MT1E,MT1H,NDRG1,NFIL3,NFKBIA,NR4A3,OLR1,OSM,PENK,PGF,PTAFR,RCAN1,S100A9,SLC2A1,SLPI,SOCS3,SOD2,TIMP1,TNFAIP3,VEGFA,ZFP36	55
Cell Death and Survival	cell viability	2,00E-12	Increased	4,306	bias	ADIPOQ,AQP3,BNIP3,CARD11,CCL4,CCR1,CD80,CD86,CEBPB,CHI3L1,CSF2RB,CXCL1,CXCL2,CXCL3,DUSP1,DUSP5,EGLN3,EPHB3,FGR,GADD45B,HK3,HSPA1A/HSPA1B,HSPB1,ICAM1,IL1B,IL1RN,IL33,IL6,IL7R,LCN2,MCOLN2,MT1E,MT1H,NDRG1,NFIL3,NFKBIA,NR4A3,OLR1,OSM,PENK,PGF,PTAFR,RCAN1,S100A9,SLC2A1,SLPI,SOCS3,SOD2,TIMP1,TNFAIP3,VEGFA,ZFP36	52
Cell-To-Cell Signaling and Interaction, Cellular Movement	recruitment of blood cells	6,64E-23	Increased	3,889	bias	ADIPOQ,C5AR1,CCL3L1/CCL3L3,CCL4,CCR1,CD14,CHI3L1,CSF2RB,CXCL1,CXCL2,CXCL3,CXCR2,F3,HDC,HSPA1A/HSPA1B,ICAM1,IL17RA,IL1B,IL1RN,IL33,IL6,LCN2,LTB4R,NFKBIA,NLRP3,OLR1,OSM,PGF,SELL,SELP,SLFN12L,SLPI,SOD2,TLR9,VEGFA	35
Cell-To-Cell Signaling and Interaction, Cellular Movement, Hematological System Development and Function, Immune Cell Trafficking	recruitment of leukocytes	3,97E-22	Increased	3,776	bias	ADIPOQ,C5AR1,CCL3L1/CCL3L3,CCL4,CCR1,CD14,CHI3L1,CSF2RB,CXCL1,CXCL2,CXCL3,CXCR2,F3,HDC,HSPA1A/HSPA1B,ICAM1,IL17RA,IL1B,IL1RN,IL33,IL6,LCN2,LTB4R,NFKBIA,NLRP3,OLR1,OSM,PGF,SELL,SELP,SLFN12L,SLPI,SOD2,TLR9	34
Cellular Movement, Hematological System Development and Function, Immune Cell Trafficking	migration of granulocytes	3,34E-16	Increased	3,775	bias	CCL3L1/CCL3L3,CCL4,CCR1,CXCL1,CXCL2,CXCL3,CXCL6,CXCR2,F3,FGR,ICAM1,IL17RA,IL1B,IL33,IL6,NLRP3,S100A9,SELL,SELP,SLPI	20
Cell-To-Cell Signaling and Interaction, Cellular Movement, Hematological System Development and Function, Immune Cell Trafficking	recruitment of granulocytes	5,20E-19	Increased	3,460	bias	C5AR1,CCL3L1/CCL3L3,CCL4,CCR1,CD14,CHI3L1,CSF2RB,CXCL1,CXCL2,CXCL3,CXCR2,HSPA1A/HSPA1B,ICAM1,IL17RA,IL1B,IL1RN,IL33,IL6,LCN2,LTB4R,NLRP3,OLR1,SELL,SELP,SLPI,SOD2	26
Cell-To-Cell Signaling and Interaction, Cellular Movement, Hematological System Development and Function, Immune Cell Trafficking, Inflammatory Response	recruitment of phagocytes	1,73E-20	Increased	3,443	bias	ADIPOQ,C5AR1,CCL3L1/CCL3L3,CCL4,CCR1,CD14,CHI3L1,CXCL1,CXCL2,CXCL3,CXCR2,HSPA1A/HSPA1B,ICAM1,IL17RA,IL1B,IL1RN,IL33,IL6,LCN2,NFKBIA,NLRP3,OLR1,OSM,PGF,SELL,SELP,SLFN12L,SLPI,SOD2	29
Cellular Movement, Hematological System Development and Function, Immune Cell Trafficking, Inflammatory Response	migration of neutrophils	3,75E-15	Increased	3,402	bias	CCL3L1/CCL3L3,CCR1,CXCL1,CXCL2,CXCL3,CXCL6,CXCR2,FGR,ICAM1,IL17RA,IL1B,IL6,NLRP3,S100A9,SELL,SELP,SLPI	17
Cellular Movement	migration of cells	1,41E-25	Increased	3,399	bias	ADAM8,ADIPOQ,ADM,AQP3,ATF3,C5AR1,CCBE1,CCL3L1/CCL3L3,CCL4,Ccl9,CCR1,CCRL2,CD14,CD209,CD80,CD86,CHI3L1,CHL1,CSF2RB,CSF3R,CXCL1,CXCL2,CXCL3,CXCL6,CXCR2,CYTIP,DOK2,DUSP1,EGLN3,EPHB3,F3,FAM65B,FGR,FMOD,GLRX,GRINA,HDC,HSPA1A/HSPA1B,HSPB1,ICAM1,IL17RA,IL1B,IL1RN,IL33,IL6,LCN2,LILRB3,LTB4R,MARCKSL1,MATK,MXD1,NDRG1,NFKBIA,NLRP3,NTS,OLFM4,OLR1,OSM,PENK,PGF,PPP1R15A,PTAFR,PTGES,RCAN1,RETN,RGS1,S100A9,SDC4,…	83
Cellular Movement	chemotaxis of cells	9,59E-17	Increased	3,336	bias	C5AR1,CCL3L1/CCL3L3,CCL4,Ccl9,CCR1,CCRL2,CSF3R,CXCL1,CXCL2,CXCL3,CXCL6,CXCR2,FGR,GLRX,ICAM1,IL1B,IL33,IL6,LILRB3,LTB4R,OSM,PENK,PGF,PTAFR,PTGES,RGS1,S100A9,SELL,SELP,SERPINA3,SLPI,SOCS3,TLR9,TNFSF14,TREM1,VEGFA	36
Cellular Movement, Hematological System Development and Function, Immune Cell Trafficking, Inflammatory Response	migration of phagocytes	1,49E-15	Increased	3,270	bias	ADIPOQ,CCL3L1/CCL3L3,CCL4,Ccl9,CCR1,CD209,CD80,CD86,CXCL1,CXCL2,CXCL3,CXCL6,CXCR2,FGR,ICAM1,IL17RA,IL1B,IL1RN,IL6,NLRP3,S100A9,SELL,SELP,SLPI,TIMP1,VEGFA	26
Cellular Movement, Hematological System Development and Function, Immune Cell Trafficking, Inflammatory Response	chemotaxis of granulocytes	8,60E-16	Increased	3,231	bias	C5AR1,CCL3L1/CCL3L3,CCL4,CSF3R,CXCL1,CXCL2,CXCL3,CXCL6,CXCR2,FGR,ICAM1,IL1B,IL33,LILRB3,LTB4R,PENK,S100A9,SELL,SELP,SLPI,TREM1,VEGFA	22
Cellular Movement, Hematological System Development and Function, Immune Cell Trafficking, Inflammatory Response	chemotaxis of neutrophils	1,33E-15	Increased	3,210	bias	C5AR1,CCL3L1/CCL3L3,CCL4,CSF3R,CXCL1,CXCL2,CXCL3,CXCL6,CXCR2,FGR,ICAM1,IL1B,IL33,LILRB3,LTB4R,PENK,S100A9,SELL,SELP,SLPI,TREM1	21
Cellular Movement, Hematological System Development and Function, Immune Cell Trafficking, Inflammatory Response	chemotaxis of phagocytes	2,11E-15	Increased	3,210	bias	C5AR1,CCL3L1/CCL3L3,CCL4,CCR1,CCRL2,CSF3R,CXCL1,CXCL2,CXCL3,CXCL6,CXCR2,FGR,ICAM1,IL1B,IL33,LILRB3,LTB4R,PENK,PTGES,S100A9,SELL,SELP,SERPINA3,SLPI,TREM1,VEGFA	26
Cell-To-Cell Signaling and Interaction, Cellular Movement, Hematological System Development and Function, Immune Cell Trafficking, Inflammatory Response	recruitment of neutrophils	1,06E-18	Increased	3,179	bias	C5AR1,CCL3L1/CCL3L3,CCL4,CCR1,CD14,CHI3L1,CXCL1,CXCL2,CXCL3,CXCR2,HSPA1A/HSPA1B,ICAM1,IL17RA,IL1B,IL1RN,IL33,IL6,LCN2,NLRP3,OLR1,SELL,SELP,SLPI,SOD2	24
Cellular Movement	transmigration of cells	1,59E-11	Increased	3,163	bias	AQP3,CCL3L1/CCL3L3,CCL4,CCR1,CD209,CD86,CXCL2,CXCL3,CXCR2,F3,ICAM1,IL1B,IL6,PGF,SELL,SLPI,VEGFA	17
Cell Death and Survival	cell viability of blood cells	3,75E-06	Increased	3,137	bias	CARD11,CCL4,CD80,CD86,CEBPB,CSF2RB,GADD45B,ICAM1,IL1B,IL33,IL6,IL7R,NFIL3,NFKBIA,VEGFA	15
Cell-To-Cell Signaling and Interaction, Hematological System Development and Function, Immune Cell Trafficking, Tissue Development	adhesion of immune cells	2,30E-15	Increased	3,115	bias	ADIPOQ,CCL3L1/CCL3L3,CCL4,CCR1,CD14,CD209,CSF2RB,CSF3R,CXCL2,CXCL3,CXCR2,F3,FAM65B,FGR,ICAM1,IL1B,IL33,IL6,LILRB3,LTB4R,NFKBIA,OLR1,OSM,RGS1,S100A9,SELL,SELP,TNIP1,VEGFA	29
Cell-To-Cell Signaling and Interaction	activation of cells	6,55E-22	Increased	3,103	bias	ADAM8,ADIPOQ,ATF3,C5AR1,CARD11,CCL4,Ccl9,CD14,CD209,CD300LF,CD80,CD86,CEBPB,CHI3L1,CSF2RB,CXCL1,CXCL2,CXCL3,CXCL6,CXCR2,DUSP1,F3,FMOD,Gp49a/Lilrb4,ICAM1,IL1B,IL1RN,IL33,IL36G,IL6,KCNJ10,LCN2,LILRB3,LTB4R,NDRG1,NFIL3,NFKBIA,NFKBID,NTS,OSM,PENK,PTGES,RETN,S100A9,SAMSN1,SELL,SELP,SLPI,STX11,TIMP1,TLR9,TNFSF14,TREM1,VEGFA	54
Cardiovascular System Development and Function	development of cardiovascular system	5,20E-07	Increased	3,093	bias	ADIPOQ,ADM,ATF3,CSF2RB,CSF3R,CXCL1,CXCL2,CXCL3,CXCR2,EGLN3,EPHA3,EPHB3,F3,FGR,HSPB1,ICAM1,IL1B,IL6,IL7R,LCN2,LTB4R,NFKBIA,OLR1,OSM,PGF,PTAFR,PTGES,RCAN1,S100A9,SDC4,SELL,SELP,SOCS3,SOD2,TNFAIP3,VEGFA	36
Cardiovascular System Development and Function, Organismal Development	development of blood vessel	2,76E-07	Increased	3,086	bias	ADIPOQ,ADM,ATF3,CSF2RB,CXCL1,CXCL2,CXCR2,EGLN3,EPHB3,F3,FGR,HSPB1,ICAM1,IL1B,IL6,LCN2,LTB4R,NFKBIA,OLR1,OSM,PGF,PTAFR,PTGES,RCAN1,S100A9,SDC4,SELL,SELP,SOCS3,TNFAIP3,VEGFA	31
Cell-To-Cell Signaling and Interaction, Hematological System Development and Function, Immune Cell Trafficking, Inflammatory Response, Tissue Development	adhesion of phagocytes	3,13E-09	Increased	3,077	bias	CCL3L1/CCL3L3,CD209,CSF3R,CXCL2,CXCL3,CXCR2,F3,ICAM1,IL1B,IL33,IL6,S100A9,SELL,SELP	14
Cellular Movement, Hematological System Development and Function, Immune Cell Trafficking, Inflammatory Response	chemotaxis of myeloid cells	9,99E-15	Increased	3,063	bias	C5AR1,CCL3L1/CCL3L3,CCL4,CCR1,CSF3R,CXCL1,CXCL2,CXCL3,CXCL6,CXCR2,FGR,ICAM1,IL1B,IL33,LILRB3,LTB4R,PENK,PTGES,S100A9,SELL,SELP,SERPINA3,SLPI,TREM1,VEGFA	25
Cellular Movement, Hematological System Development and Function	mobilization of blood cells	1,46E-09	Increased	2,945	bias	CCL3L1/CCL3L3,CCL4,CCR1,CSF3R,CXCL2,CXCL3,IL1B,LCN2,SELL,VEGFA	10
Cell-To-Cell Signaling and Interaction, Hematological System Development and Function, Immune Cell Trafficking, Tissue Development	adhesion of granulocytes	2,58E-09	Increased	2,940	bias	CSF3R,CXCL2,CXCL3,CXCR2,FGR,ICAM1,IL1B,IL33,IL6,S100A9,SELL,SELP	12
Cellular Growth and Proliferation	inhibition of cells	2,29E-06	Increased	2,903	bias	CCL4,CD80,CD86,CSF3R,IL1RN,IL6,NFKBIA,OSM,TIMP1,TLR9	10
Cellular Movement, Immune Cell Trafficking	leukocyte migration	2,73E-32	Increased	2,889	bias	ADAM8,ADIPOQ,ADM,AQP3,C5AR1,CCBE1,CCL3L1/CCL3L3,CCL4,Ccl9,CCR1,CCRL2,CD14,CD209,CD80,CD86,CHI3L1,CSF2RB,CSF3R,CXCL1,CXCL2,CXCL3,CXCL6,CXCR2,CYTIP,DUSP1,EGLN3,F3,FAM65B,FGR,HDC,HSPA1A/HSPA1B,ICAM1,IL17RA,IL1B,IL1RN,IL33,IL6,LCN2,LILRB3,LTB4R,NFKBIA,NLRP3,OLFM4,OLR1,OSM,PENK,PGF,PPP1R15A,PTAFR,PTGES,RETN,RGS1,S100A9,SELL,SELP,SERPINA3,SLFN12L,SLPI,SOCS3,SOD2,TIMP1,TLR9,TNFAIP3,TNFSF14,TREM1,VEGFA	66
Cellular Movement, Hematological System Development and Function, Immune Cell Trafficking, Inflammatory Response	chemotaxis of leukocytes	4,69E-16	Increased	2,877	bias	C5AR1,CCL3L1/CCL3L3,CCL4,CCR1,CCRL2,CSF3R,CXCL1,CXCL2,CXCL3,CXCL6,CXCR2,FGR,ICAM1,IL1B,IL33,LILRB3,LTB4R,PENK,PTGES,RGS1,S100A9,SELL,SELP,SERPINA3,SLPI,SOCS3,TNFSF14,TREM1,VEGFA	29
Hematological System Development and Function, Immune Cell Trafficking, Inflammatory Response, Tissue Development	accumulation of leukocytes	1,17E-15	Increased	2,843		ADIPOQ,C5AR1,CCL3L1/CCL3L3,CCR1,CD80,CD86,CXCL2,CXCL3,DUSP1,F3,HDC,ICAM1,IER3,IL1B,IL1RN,IL33,IL6,OSM,S100A9,SELL,SELP,SLPI,TIMP1,TLR9,VEGFA	25
Cell-To-Cell Signaling and Interaction, Hematological System Development and Function	activation of blood cells	9,01E-19	Increased	2,811	bias	ADIPOQ,ATF3,C5AR1,CARD11,CCL4,CD14,CD209,CD300LF,CD80,CD86,CEBPB,CHI3L1,CSF2RB,CXCL1,CXCL3,CXCL6,CXCR2,DUSP1,F3,ICAM1,IL1B,IL1RN,IL33,IL6,LCN2,LILRB3,LTB4R,NDRG1,NFIL3,NFKBIA,NFKBID,OSM,PENK,PTGES,S100A9,SAMSN1,SELL,SELP,SLPI,STX11,TLR9,TNFSF14,TREM1,VEGFA	44
Cellular Movement, Hematological System Development and Function, Hypersensitivity Response, Immune Cell Trafficking	cell movement of eosinophils	1,06E-06	Increased	2,789	bias	CCL3L1/CCL3L3,CCL4,CCR1,CXCL2,IL17RA,IL1B,IL33,OSM,SELP	9
Cellular Movement	extravasation	1,43E-15	Increased	2,783	bias	ALPL,CCL3L1/CCL3L3,CCL4,CCR1,CXCL1,CYTIP,F3,Gp49a/Lilrb4,HDC,ICAM1,IL1B,PGF,S100A9,SELL,SELP,TNFAIP6	16
Cellular Movement, Hematological System Development and Function, Immune Cell Trafficking	cell movement of myeloid cells	2,30E-24	Increased	2,768	bias	ADAM8,ADIPOQ,ADM,C5AR1,CCL3L1/CCL3L3,CCL4,CCR1,CSF3R,CXCL1,CXCL2,CXCL3,CXCL6,CXCR2,DUSP1,EGLN3,F3,FGR,ICAM1,IL17RA,IL1B,IL1RN,IL33,IL6,LCN2,LILRB3,LTB4R,NFKBIA,NLRP3,OLFM4,OSM,PENK,PGF,PPP1R15A,PTGES,RETN,S100A9,SELL,SELP,SERPINA3,SLPI,SOCS3,TIMP1,TNFAIP3,TREM1,VEGFA	45
Cellular Movement, Hematological System Development and Function, Immune Cell Trafficking	infiltration by mononuclear leukocytes	1,12E-10	Increased	2,765		CCL3L1/CCL3L3,CCL4,CCR1,CD80,CD86,IL17RA,IL1B,IL33,IL6,NFKBIA,NLRP3,OSM,PTGES,RETN,SELP,TIMP1	16
Cell-To-Cell Signaling and Interaction, Hematological System Development and Function, Immune Cell Trafficking, Inflammatory Response	activation of myeloid cells	2,00E-19	Increased	2,760	bias	ADIPOQ,ATF3,C5AR1,CCL4,CD14,CD80,CD86,CHI3L1,CXCL1,CXCL3,CXCL6,CXCR2,ICAM1,IL1B,IL1RN,IL33,IL6,LCN2,LTB4R,NFIL3,PTGES,S100A9,SELL,SLPI,TLR9,TNFSF14,TREM1	27
Cell Signaling, Molecular Transport, Vitamin and Mineral Metabolism	mobilization of Ca2+	2,92E-10	Increased	2,755	bias	C5AR1,CCL3L1/CCL3L3,CCL4,Ccl9,CCR1,CXCL1,CXCL2,CXCL3,CXCR2,Gp49a/Lilrb4,GPR35,IL33,LILRA5,LILRB3,LTB4R,NTS,PTAFR,SELL,TREM1,VEGFA	20
Cellular Movement, Hematological System Development and Function, Immune Cell Trafficking	cell movement of granulocytes	6,31E-26	Increased	2,748	bias	ADAM8,ADIPOQ,ADM,C5AR1,CCL3L1/CCL3L3,CCL4,CCR1,CSF3R,CXCL1,CXCL2,CXCL3,CXCL6,CXCR2,DUSP1,F3,FGR,ICAM1,IL17RA,IL1B,IL1RN,IL33,IL6,LCN2,LILRB3,LTB4R,NFKBIA,NLRP3,OLFM4,OSM,PENK,PGF,S100A9,SELL,SELP,SLPI,SOCS3,TIMP1,TNFAIP3,TREM1,VEGFA	40
Organismal Functions	thermoregulation	1,65E-09	Increased	2,744	bias	ADIPOQ,ADM,CCL3L1/CCL3L3,CCL4,CD14,CEBPB,DUSP1,HSPA1A/HSPA1B,IL1B,IL1RN,IL6,PTGES,STX11,TREM1	14
Cell-To-Cell Signaling and Interaction	binding of tumor cell lines	6,49E-08	Increased	2,729	bias	CD14,CD177,CD209,CXCL3,CXCR2,F3,ICAM1,IL1B,IL1R2,IL6,OSM,SELL,SELP,VEGFA	14
Cellular Movement	mobilization of cells	6,74E-10	Increased	2,617	bias	CCL3L1/CCL3L3,CCL4,CCR1,CSF3R,CXCL2,CXCL3,IL1B,LCN2,SELL,SOCS3,VEGFA	11
Cancer, Cellular Development, Cellular Growth and Proliferation	metastasis of tumor cell lines	1,47E-05	Increased	2,613	bias	ATF3,CXCL1,CXCL2,CXCL3,CXCR2,F3,NFKBIA,PGF,SELP	9
Cardiovascular System Development and Function	angiogenesis	6,44E-08	Increased	2,612	bias	ADAM8,ADIPOQ,ADM,CSF2RB,CXCL1,CXCL6,EGLN3,EPHB3,F3,FGR,HSPB1,ICAM1,IL1B,IL1RN,IL6,LCN2,NFKBIA,OLR1,OSM,PGF,PTAFR,PTGES,RCAN1,SDC4,SELL,SELP,SLPI,TIMP1,VEGFA	29
Cell-To-Cell Signaling and Interaction, Hematological System Development and Function, Immune Cell Trafficking, Inflammatory Response, Tissue Development	binding of neutrophils	3,25E-07	Increased	2,608	bias	CXCL2,CXCR2,FGR,ICAM1,S100A9,SELL,SELP	7
Cell-To-Cell Signaling and Interaction	binding of cells	4,67E-13	Increased	2,607	bias	ADIPOQ,CCL3L1/CCL3L3,CCL4,CCR1,CD14,CD177,CD209,CD86,CSF2RB,CXCL1,CXCL2,CXCL3,CXCR2,EPHA3,F3,FGR,ICAM1,IL1B,IL1R2,IL6,OLR1,OSM,PENK,PGF,S100A9,SDC4,SELL,SELP,TNFSF14,VEGFA	30
Hematological System Development and Function, Immune Cell Trafficking, Inflammatory Response, Tissue Development	accumulation of mononuclear leukocytes	1,64E-09	Increased	2,607		ADIPOQ,CCL3L1/CCL3L3,CD80,CD86,CXCL2,DUSP1,ICAM1,IER3,IL33,IL6,SELL,TLR9,VEGFA	13
Cellular Movement, Hematological System Development and Function, Immune Cell Trafficking	mobilization of myeloid cells	2,39E-08	Increased	2,607	bias	CCL3L1/CCL3L3,CCL4,CCR1,CXCL2,CXCL3,IL1B,LCN2	7
Cell-To-Cell Signaling and Interaction, Hematological System Development and Function, Immune Cell Trafficking, Inflammatory Response	activation of monocytes	7,56E-08	Increased	2,592	bias	ADIPOQ,CCL4,CD14,CD80,CD86,IL1B,TNFSF14,TREM1	8
Cell-To-Cell Signaling and Interaction, Cellular Movement	attraction of cells	1,08E-06	Increased	2,587	bias	C5AR1,CCL3L1/CCL3L3,CCL4,CXCL1,CXCL3,CXCL6,IL1B,VEGFA	8
Cell-To-Cell Signaling and Interaction, Cellular Movement, Immune Cell Trafficking	attraction of phagocytes	5,11E-08	Increased	2,586	bias	C5AR1,CCL3L1/CCL3L3,CCL4,CXCL1,CXCL3,CXCL6,IL1B	7
Cell-To-Cell Signaling and Interaction, Hematological System Development and Function, Immune Cell Trafficking, Inflammatory Response, Tissue Development	adhesion of neutrophils	1,65E-08	Increased	2,578	bias	CSF3R,CXCL2,CXCL3,CXCR2,ICAM1,IL1B,IL6,S100A9,SELL,SELP	10
Cellular Movement, Hematological System Development and Function, Immune Cell Trafficking, Inflammatory Response	cell movement of phagocytes	1,11E-24	Increased	2,547	bias	ADAM8,ADIPOQ,ADM,C5AR1,CCL3L1/CCL3L3,CCL4,Ccl9,CCR1,CCRL2,CD209,CD80,CD86,CSF3R,CXCL1,CXCL2,CXCL3,CXCL6,CXCR2,DUSP1,EGLN3,FGR,ICAM1,IL17RA,IL1B,IL1RN,IL33,IL6,LILRB3,LTB4R,NFKBIA,NLRP3,PENK,PGF,PPP1R15A,PTGES,RETN,S100A9,SELL,SELP,SERPINA3,SLPI,SOCS3,TIMP1,TNFAIP3,TREM1,VEGFA	46
Cellular Movement, Hematological System Development and Function, Immune Cell Trafficking, Inflammatory Response	cell movement of neutrophils	1,19E-23	Increased	2,528	bias	ADAM8,ADIPOQ,ADM,C5AR1,CCL3L1/CCL3L3,CCL4,CCR1,CSF3R,CXCL1,CXCL2,CXCL3,CXCL6,CXCR2,DUSP1,FGR,ICAM1,IL17RA,IL1B,IL1RN,IL33,IL6,LILRB3,LTB4R,NFKBIA,NLRP3,PENK,PGF,S100A9,SELL,SELP,SLPI,SOCS3,TIMP1,TNFAIP3,TREM1	35
Cardiovascular System Development and Function, Organismal Development	vasculogenesis	2,23E-06	Increased	2,516	bias	ADIPOQ,ADM,ATF3,CSF2RB,CXCL1,CXCL2,CXCR2,EGLN3,EPHB3,F3,ICAM1,IL1B,IL6,LCN2,LTB4R,NFKBIA,OLR1,OSM,PGF,PTAFR,PTGES,RCAN1,S100A9,SDC4,SELP,TNFAIP3,VEGFA	27
Cellular Movement, Hematological System Development and Function, Immune Cell Trafficking	cell movement of leukocytes	1,90E-28	Increased	2,493	bias	ADAM8,ADIPOQ,ADM,AQP3,C5AR1,CCL3L1/CCL3L3,CCL4,Ccl9,CCR1,CCRL2,CD14,CD209,CD80,CD86,CSF3R,CXCL1,CXCL2,CXCL3,CXCL6,CXCR2,CYTIP,DUSP1,EGLN3,F3,FAM65B,FGR,HDC,ICAM1,IL17RA,IL1B,IL1RN,IL33,IL6,LCN2,LILRB3,LTB4R,NFKBIA,NLRP3,OLFM4,OSM,PENK,PGF,PPP1R15A,PTGES,RETN,RGS1,S100A9,SELL,SELP,SERPINA3,SLPI,SOCS3,TIMP1,TLR9,TNFAIP3,TNFSF14,TREM1,VEGFA	58
Cell-To-Cell Signaling and Interaction, Hematological System Development and Function, Immune Cell Trafficking, Inflammatory Response	activation of T lymphocytes	1,16E-06	Increased	2,479	bias	CARD11,CCL4,CD209,CD80,CD86,CSF2RB,DUSP1,ICAM1,IL1B,IL33,IL6,NFKBIA,NFKBID,OSM,STX11,TLR9,TNFSF14	17
Cancer, Cellular Development, Cellular Growth and Proliferation	neoplasia of tumor cell lines	3,11E-06	Increased	2,456	bias	ATF3,CXCL1,CXCL2,CXCL3,CXCR2,F3,IL6,MATK,NFKBIA,PGF,PTGES,SELP,SOD2,VEGFA	14
Cellular Movement	extravasation of cells	2,95E-14	Increased	2,431	bias	CCL3L1/CCL3L3,CCL4,CCR1,CXCL1,CYTIP,F3,Gp49a/Lilrb4,ICAM1,IL1B,PGF,S100A9,SELL,SELP,TNFAIP6	14
Cellular Compromise, Inflammatory Response	degranulation of granulocytes	1,17E-05	Increased	2,425	bias	CCL4,CXCL3,IL33,LTB4R,S100A9,TREM1	6
Cellular Movement, Immune Cell Trafficking	emigration of leukocytes	3,39E-05	Increased	2,425	bias	CXCL2,CXCL3,CXCL6,CYTIP,IL1B,SELL	6
Carbohydrate Metabolism	binding of polysaccharide	2,88E-05	Increased	2,423		CD14,CD209,OSM,SELP,TNFAIP6,VEGFA	6
Cellular Movement, Hematological System Development and Function, Immune Cell Trafficking	cell movement of lymphocytes	5,38E-12	Increased	2,416	bias	AQP3,CCL3L1/CCL3L3,CCL4,CCR1,CD209,CD80,CD86,CXCL3,CYTIP,FAM65B,HDC,ICAM1,IL17RA,IL1B,IL6,NFKBIA,NLRP3,OSM,PTGES,RGS1,SELL,SELP,SOCS3,TIMP1,TLR9,TNFSF14	26
Hematological System Development and Function, Immune Cell Trafficking, Inflammatory Response, Tissue Development	accumulation of lymphocytes	6,68E-09	Increased	2,416		ADIPOQ,CCL3L1/CCL3L3,CD80,CD86,DUSP1,ICAM1,IER3,IL33,IL6,SELL,TLR9,VEGFA	12
Cellular Compromise, Inflammatory Response	degranulation of cells	5,98E-10	Increased	2,416	bias	ATF3,C5AR1,CCL3L1/CCL3L3,CCL4,CCR1,CXCL3,DUSP1,DUSP5,FGR,Gp49a/Lilrb4,IL1B,IL33,LILRB3,LTB4R,NTS,S100A9,STX11,TREM1	18
Cell-To-Cell Signaling and Interaction, Cellular Movement	chemoattraction of cells	2,49E-06	Increased	2,412	bias	C5AR1,CCL3L1/CCL3L3,CCL4,CXCL1,CXCL3,IL1B,VEGFA	7
Cellular Movement, Hematological System Development and Function, Immune Cell Trafficking	mobilization of granulocytes	3,51E-08	Increased	2,412	bias	CCL3L1/CCL3L3,CCL4,CCR1,CXCL2,IL1B,LCN2	6
Cell-To-Cell Signaling and Interaction, Hematological System Development and Function, Inflammatory Response	binding of phagocytes	7,76E-09	Increased	2,402	bias	ADIPOQ,CCR1,CD14,CD209,CXCL2,CXCR2,FGR,ICAM1,PENK,S100A9,SELL,SELP	12
Cell-To-Cell Signaling and Interaction, Cellular Movement, Immune Cell Trafficking	attraction of myeloid cells	7,18E-07	Increased	2,400	bias	CCL3L1/CCL3L3,CCL4,CXCL1,CXCL3,CXCL6,IL1B	6
Cell-To-Cell Signaling and Interaction, Hematological System Development and Function, Immune Cell Trafficking, Inflammatory Response	activation of mononuclear leukocytes	3,34E-09	Increased	2,391	bias	ADIPOQ,CARD11,CCL4,CD14,CD209,CD80,CD86,CSF2RB,DUSP1,ICAM1,IL1B,IL1RN,IL33,IL6,LILRB3,NFKBIA,NFKBID,OSM,SAMSN1,STX11,TLR9,TNFSF14,TREM1,VEGFA	24
Cellular Growth and Proliferation, Hematological System Development and Function, Tissue Development	generation of lymphocytes	3,32E-07	Increased	2,386	bias	CARD11,CD80,CD86,CEBPB,IL1B,IL1RN,IL6,IL7R,NFIL3,NFKBIA,SOCS3	11
Cell-To-Cell Signaling and Interaction, Cellular Growth and Proliferation	stimulation of cells	1,05E-10	Increased	2,383	bias	C5AR1,CARD11,CD209,CD80,CD86,CXCL3,IL1B,IL1RN,IL33,IL6,LCN2,NTS,OSM,PTGES,TLR9,TNFAIP3,TNFSF14,VEGFA	18
Cell-To-Cell Signaling and Interaction, Hematological System Development and Function, Immune Cell Trafficking, Inflammatory Response	activation of granulocytes	2,15E-14	Increased	2,383	bias	C5AR1,CCL4,CD14,CXCL1,CXCL3,CXCL6,CXCR2,IL1B,IL1RN,IL33,IL6,LCN2,LTB4R,SELL,SLPI,TLR9	16
Cell-To-Cell Signaling and Interaction, Cellular Movement, Hematological System Development and Function, Hypersensitivity Response, Immune Cell Trafficking	recruitment of eosinophils	7,75E-06	Increased	2,374	bias	CCL3L1/CCL3L3,CHI3L1,CSF2RB,LTB4R,SELL,SELP	6
Cell-To-Cell Signaling and Interaction, Hematological System Development and Function, Tissue Development	interaction of leukocytes	1,09E-07	Increased	2,373	bias	CCL4,CCR1,CD14,CD209,CD80,CD86,ICAM1,IL17RA,SELP,TNFSF14	10
Cellular Development	differentiation of cells	8,79E-13	Increased	2,367	bias	ADAM8,ADIPOQ,ADM,AQP3,ASB2,ATF3,BNIP3,C5AR1,CARD11,CCL3L1/CCL3L3,Ccl9,CCR1,CD14,CD300LF,CD80,CD86,CEBPB,CHI3L1,CHL1,CSF2RB,CSF3R,CXCR2,CYP26B1,DUSP1,DUSP5,EGLN3,EPHB3,FGF23,GADD45B,HK3,HSPA1A/HSPA1B,ICAM1,Ifi204 (includes others),IL17RA,IL1B,IL1RN,IL33,IL6,IL7R,LCN2,LILRB3,MATK,MXD1,NDRG1,NFIL3,NFKBIA,NR4A3,OSM,PGF,PRG4,RETN,RND1,RSAD2,SELP,SOCS3,SOD2,TIMP1,TLR9,TNFAIP3,TNFSF14,TREM1,TWIST2,VEGFA…	64
Cellular Development	maturation of cells	2,85E-07	Increased	2,341	bias	ADIPOQ,ADM,ATF3,CARD11,CD209,CD80,CD86,HSPA1A/HSPA1B,ICAM1,IL1B,IL33,IL36G,IL6,IL7R,OSM,PGF,TLR9,TNFSF14,VEGFA	19
Cell-To-Cell Signaling and Interaction, Hematological System Development and Function, Immune Cell Trafficking, Inflammatory Response	activation of leukocytes	1,53E-18	Increased	2,340	bias	ADIPOQ,ATF3,C5AR1,CARD11,CCL4,CD14,CD209,CD300LF,CD80,CD86,CHI3L1,CSF2RB,CXCL1,CXCL3,CXCL6,CXCR2,DUSP1,ICAM1,IL1B,IL1RN,IL33,IL6,LCN2,LILRB3,LTB4R,NDRG1,NFIL3,NFKBIA,NFKBID,OSM,PENK,PTGES,S100A9,SAMSN1,SELL,SLPI,STX11,TLR9,TNFSF14,TREM1,VEGFA	41
Lipid Metabolism, Small Molecule Biochemistry	fatty acid metabolism	7,02E-06	Increased	2,308	bias	ADIPOQ,C5AR1,CD14,CEBPB,CXCL1,CYP2E1,CYP4F2,FGR,IL1B,IL1R2,IL1RN,IL33,IL6,LTB4R,NFKBIA,OLR1,OSM,PTAFR,PTGES,TNXB,VEGFA	21
Cellular Movement, Hematological System Development and Function, Immune Cell Trafficking	cell movement of mononuclear leukocytes	1,37E-15	Increased	2,307	bias	AQP3,CCL3L1/CCL3L3,CCL4,CCR1,CD209,CD80,CD86,CXCL3,CXCR2,CYTIP,FAM65B,HDC,ICAM1,IL17RA,IL1B,IL33,IL6,NFKBIA,NLRP3,OLFM4,OSM,PENK,PTGES,RETN,RGS1,SELL,SELP,SERPINA3,SOCS3,TIMP1,TLR9,TNFSF14,VEGFA	33
Cellular Movement, Hematological System Development and Function, Immune Cell Trafficking	transmigration of leukocytes	6,27E-10	Increased	2,270	bias	AQP3,CCL3L1/CCL3L3,CCL4,CCR1,CD209,CD86,CXCL2,CXCL3,CXCR2,ICAM1,IL1B,SELL,SLPI,VEGFA	14
Cellular Movement, Hematological System Development and Function, Immune Cell Trafficking	migration of mononuclear leukocytes	4,98E-12	Increased	2,257	bias	AQP3,CCL3L1/CCL3L3,CCL4,CCR1,CD209,CD80,CD86,CXCL3,CYTIP,FAM65B,HDC,ICAM1,IL17RA,IL1B,IL6,NLRP3,OSM,RGS1,SELL,SELP,SOCS3,TIMP1,TLR9,TNFSF14,VEGFA	25
Cell-To-Cell Signaling and Interaction, Hematological System Development and Function	binding of leukocytes	2,26E-09	Increased	2,250	bias	ADIPOQ,CCL4,CCR1,CD14,CD209,CD86,CXCL2,CXCR2,FGR,ICAM1,PENK,S100A9,SELL,SELP,TNFSF14	15
Cellular Movement, Hematological System Development and Function	extravasation of leukocytes	3,59E-09	Increased	2,249	bias	CCL3L1/CCL3L3,CCL4,CCR1,CXCL1,ICAM1,IL1B,SELL,SELP,TNFAIP6	9
Cellular Compromise, Inflammatory Response	degranulation of neutrophils	9,77E-06	Increased	2,236	bias	CCL4,CXCL3,LTB4R,S100A9,TREM1	5
Cell-To-Cell Signaling and Interaction, Cellular Growth and Proliferation, Hematological System Development and Function	stimulation of leukocytes	2,98E-10	Increased	2,221	bias	C5AR1,CARD11,CD209,CD80,CD86,CXCL3,IL1B,IL1RN,IL33,IL6,NTS,TLR9,TNFAIP3,TNFSF14	14
Cell-mediated Immune Response, Cellular Movement, Hematological System Development and Function, Immune Cell Trafficking	transmigration of T lymphocytes	3,92E-06	Increased	2,219	bias	AQP3,CCL3L1/CCL3L3,CCL4,CD86,ICAM1,SELL	6
Cell-To-Cell Signaling and Interaction, Cellular Growth and Proliferation, Hematological System Development and Function, Inflammatory Response	stimulation of phagocytes	1,71E-05	Increased	2,219	bias	C5AR1,IL1B,IL33,IL6,NTS,TLR9	6
Tissue Development	formation of connective tissue	1,72E-05	Increased	2,219	bias	ICAM1,IL6,PTGES,SELL,VEGFA	5
Cell Death and Survival	cell death of antigen presenting cells	1,20E-05	Increased	2,218		CD14,CEBPB,IL1B,LCN2,MEFV,NFKBIA,NLRP3,NR4A3,SOD2,TLR9,TNFAIP3	11
Cell-To-Cell Signaling and Interaction, Cellular Movement, Hematological System Development and Function, Immune Cell Trafficking, Inflammatory Response	chemoattraction of phagocytes	1,31E-05	Increased	2,213	bias	C5AR1,CCL3L1/CCL3L3,CCL4,CXCL1,CXCL3	5
Hematological System Development and Function, Hypersensitivity Response, Inflammatory Response, Tissue Morphology	quantity of mast cells	1,71E-05	Increased	2,213	bias	ATF3,CCR1,HDC,IL6,SELP,SRGN	6
Cell-To-Cell Signaling and Interaction, Hematological System Development and Function, Immune Cell Trafficking, Inflammatory Response, Tissue Development	adhesion of monocytes	3,39E-05	Increased	2,190	bias	CCL3L1/CCL3L3,F3,ICAM1,IL1B,SELL,SELP	6
Cell-To-Cell Signaling and Interaction, Hematological System Development and Function, Tissue Development	interaction of mononuclear leukocytes	9,23E-07	Increased	2,178	bias	CCL4,CCR1,CD14,CD209,CD80,CD86,ICAM1,IL17RA,TNFSF14	9
Cell-To-Cell Signaling and Interaction, Hematological System Development and Function, Immune Cell Trafficking, Tissue Development	adhesion of mononuclear leukocytes	2,02E-07	Increased	2,178	bias	CCL3L1/CCL3L3,CCL4,CD209,F3,FAM65B,ICAM1,IL1B,IL6,OSM,RGS1,SELL,SELP	12
Immunological Disease	delayed hypersensitive reaction	3,91E-09	Increased	2,155	bias	CCR1,CEBPB,ICAM1,IFITM1,IL1B,NFKBIA,NLRP3,PGF,S100A9,SELL,SELP,SOD2,ZFP36	13
Cell-To-Cell Signaling and Interaction, Hematological System Development and Function, Immune Cell Trafficking, Inflammatory Response	activation of neutrophils	1,87E-14	Increased	2,148	bias	C5AR1,CCL4,CD14,CXCL1,CXCL3,CXCL6,CXCR2,IL1B,IL1RN,IL6,LCN2,LTB4R,SELL,SLPI,TLR9	15
Lipid Metabolism, Small Molecule Biochemistry	synthesis of eicosanoid	1,05E-10	Increased	2,127	bias	ADIPOQ,C5AR1,CD14,CEBPB,CXCL1,CYP4F2,FGR,IL1B,IL1R2,IL1RN,IL33,IL6,LTB4R,NFKBIA,OLR1,PTAFR,PTGES,VEGFA	18
Inflammatory Response	inflammatory response	2,05E-27	Increased	2,125	bias	ADAM8,ADIPOQ,ATF3,C5AR1,CCL3L1/CCL3L3,CCL4,CCR1,CCRL2,CD14,CEBPB,CHI3L1,CSF3R,CXCL1,CXCL2,CXCL3,CXCL6,CXCR2,FGR,Gp49a/Lilrb4,ICAM1,IER3,IL17RA,IL1B,IL1RN,IL33,IL6,LCN2,LILRB3,LTB4R,MEFV,NFIL3,NLRP3,NTS,OLR1,OSM,PENK,PTAFR,PTGES,RGS1,S100A9,SDC4,SELL,SELP,SERPINA3,SLPI,SOCS3,Tlr12,TLR9,TNFAIP3,TNFAIP6,TNFSF14,TREM1,VEGFA,ZFP36	54
Organismal Survival	survival of organism	1,53E-15	Increased	2,120	bias	ADM,C5AR1,CCL3L1/CCL3L3,CCR1,CD14,CD80,CEBPB,CXCL2,CXCL3,CXCR2,DOK2,DUSP1,EGLN3,F3,HSPA1A/HSPA1B,ICAM1,IL1B,IL1RN,IL6,IL7R,LTB4R,MARCKSL1,MT1E,MT1H,NFKBIA,NLRP3,NR4A3,OLR1,PPP1R15A,PTGES,RSAD2,S100A9,SLC2A1,SOCS3,SOD2,TLR9,TNFAIP3,TNFSF14,TREM1,VEGFA	40
Cell-To-Cell Signaling and Interaction	response of myeloid cells	3,52E-08	Increased	2,075	bias	C5AR1,CD14,CEBPB,CSF2RB,CXCL1,CXCL3,F3,FGR,ICAM1,IL6,LILRB3,OSM,PTAFR,S100A9,TREM1	15
Cellular Movement	infiltration of cells	3,73E-22	Increased	2,061		ADAM8,ADIPOQ,ADM,CCL3L1/CCL3L3,CCL4,CCR1,CD80,CD86,CSF2RB,CXCL2,CXCL3,CXCR2,DUSP1,EGLN3,F3,ICAM1,IL17RA,IL1B,IL1RN,IL33,IL6,LCN2,LTB4R,NFKBIA,NLRP3,OLFM4,OSM,PGF,PPP1R15A,PTGES,RETN,SELL,SELP,SOCS3,TIMP1,TNFAIP3,TREM1,VEGFA	38
Cellular Compromise, Inflammatory Response	degranulation of phagocytes	5,00E-07	Increased	2,060	bias	ATF3,CCL3L1/CCL3L3,CCL4,CXCL3,DUSP1,FGR,Gp49a/Lilrb4,IL1B,LTB4R,NTS,S100A9,TREM1	12
Cellular Development	maturation of blood cells	6,97E-08	Increased	2,050	bias	ADM,ATF3,CARD11,CD209,CD80,CD86,HSPA1A/HSPA1B,ICAM1,IL1B,IL33,IL36G,IL6,IL7R,PGF,TLR9,TNFSF14	16
Cell-To-Cell Signaling and Interaction, Cellular Movement, Hematological System Development and Function, Immune Cell Trafficking	recruitment of mononuclear leukocytes	6,02E-11	Increased	2,041	bias	CCL4,CCR1,CXCL3,HDC,ICAM1,IL1B,IL33,IL6,NLRP3,OSM,SELL,SELP,TLR9	13
Cellular Growth and Proliferation, Lymphoid Tissue Structure and Development	proliferation of lymphatic system cells	6,75E-06	Increased	2,040	bias	ADM,CD80,CD86,CHI3L1,CXCL3,IL1B,IL1RN,IL6,LTB4R,RCAN1,SOCS3,TNFSF14,VEGFA	13
Cellular Growth and Proliferation, Tissue Development	generation of mononuclear leukocytes	5,14E-08	Increased	2,032	bias	CARD11,CD80,CD86,CEBPB,IL1B,IL1RN,IL6,IL7R,NFIL3,NFKBIA,SOCS3,TLR9	12
Cellular Development, Hematological System Development and Function, Hematopoiesis	differentiation of mononuclear leukocytes	7,10E-07	Increased	2,029	bias	C5AR1,CARD11,CD14,CD80,CD86,CEBPB,CSF2RB,DUSP5,GADD45B,ICAM1,IL17RA,IL1B,IL6,IL7R,NFIL3,NFKBIA,PGF,RSAD2,SOCS3,TLR9,TNFAIP3,TREM1,VEGFA	23
Cellular Movement, Hematological System Development and Function, Immune Cell Trafficking	infiltration of leukocytes	4,28E-21	Increased	2,025		ADAM8,ADIPOQ,ADM,CCL3L1/CCL3L3,CCL4,CCR1,CD80,CD86,CXCL2,CXCL3,CXCR2,DUSP1,EGLN3,F3,ICAM1,IL17RA,IL1B,IL1RN,IL33,IL6,LCN2,LTB4R,NFKBIA,NLRP3,OLFM4,OSM,PGF,PPP1R15A,PTGES,RETN,SELL,SELP,SOCS3,TIMP1,TNFAIP3,TREM1	36
Immunological Disease	hypersensitive reaction	3,26E-14	Increased	2,016		ADIPOQ,CARD11,CCL3L1/CCL3L3,CCL4,CCR1,CCRL2,CD300LF,CEBPB,CSF2RB,CYTIP,DUSP1,FGR,Gp49a/Lilrb4,ICAM1,IFITM1,IL1B,IL1RN,NFKBIA,NLRP3,OSM,PGF,PTAFR,S100A9,SELL,SELP,SOD2,TIMP1,TLR9,TNFAIP3,ZFP36	30
Cellular Growth and Proliferation, Lymphoid Tissue Structure and Development	proliferation of lymph node cells	9,66E-06	Increased	2,000	bias	CD80,CD86,IL1B,LTB4R	4
Carbohydrate Metabolism	binding of carbohydrate	3,35E-05		2,000		CD14,CD209,OSM,SELP,SLPI,TNFAIP6,VEGFA	7
Lipid Metabolism, Small Molecule Biochemistry	synthesis of fatty acid	8,70E-09		1,987	bias	ADIPOQ,C5AR1,CD14,CEBPB,CXCL1,CYP2E1,CYP4F2,FGR,IL1B,IL1R2,IL1RN,IL33,IL6,LTB4R,NFKBIA,OLR1,PTAFR,PTGES,VEGFA	19
Cellular Movement, Hematological System Development and Function	extravasation of myeloid cells	2,40E-09		1,985	bias	CCL4,CCR1,CXCL1,ICAM1,IL1B,SELL,SELP,TNFAIP6	8
Connective Tissue Development and Function, Tissue Development	formation of granulation tissue	1,59E-05		1,982	bias	ICAM1,IL6,PTGES,SELL	4
Cellular Movement, Hematological System Development and Function	extravasation of phagocytes	1,59E-09		1,976	bias	CCL4,CCR1,CXCL1,ICAM1,IL1B,SELL,SELP,TNFAIP6	8
Cell Death and Survival	apoptosis of antigen presenting cells	1,59E-05		1,971		CD14,CEBPB,IL1B,LCN2,MEFV,NFKBIA,NR4A3,SOD2,TLR9,TNFAIP3	10
Cell-To-Cell Signaling and Interaction, Hematological System Development and Function, Tissue Development	interaction of T lymphocytes	5,64E-06		1,970	bias	CCL4,CCR1,CD209,CD80,CD86,ICAM1,IL17RA,TNFSF14	8
Cellular Movement, Hematological System Development and Function, Immune Cell Trafficking, Inflammatory Response	mobilization of neutrophils	9,66E-06		1,969	bias	CCL4,CXCL2,IL1B,LCN2	4
Cell-To-Cell Signaling and Interaction, Hematological System Development and Function, Immune Cell Trafficking, Inflammatory Response	activation of phagocytes	3,32E-23		1,960	bias	ADIPOQ,ATF3,C5AR1,CCL4,CD14,CD209,CD300LF,CD80,CD86,CHI3L1,CXCL1,CXCL3,CXCL6,CXCR2,ICAM1,IL1B,IL1RN,IL33,IL6,LCN2,LILRB3,LTB4R,NDRG1,NFIL3,OSM,PTGES,S100A9,SELL,SLPI,TLR9,TNFSF14,TREM1,VEGFA	33
Cellular Movement, Hematological System Development and Function, Immune Cell Trafficking	Lymphocyte migration	3,93E-12		1,960	bias	AQP3,CCL3L1/CCL3L3,CCL4,CCR1,CD209,CD80,CD86,CXCL3,CYTIP,FAM65B,HDC,ICAM1,IL17RA,IL1B,IL6,NLRP3,OSM,RGS1,SELL,SELP,SOCS3,TIMP1,TLR9,TNFSF14	24
Cell-To-Cell Signaling and Interaction, Hematological System Development and Function, Immune Cell Trafficking, Inflammatory Response	activation of lymphocytes	3,47E-08		1,956	bias	ADIPOQ,CARD11,CCL4,CD209,CD80,CD86,CSF2RB,DUSP1,ICAM1,IL1B,IL1RN,IL33,IL6,LILRB3,NFKBIA,NFKBID,OSM,SAMSN1,STX11,TLR9,TNFSF14,VEGFA	22
Inflammatory Response	acute phase reaction	9,96E-08		1,944	bias	CD14,CEBPB,IL1B,IL1RN,IL6,OSM	6
Cell Morphology	size of cells	7,96E-06		1,942		ADIPOQ,C5AR1,CEBPB,DUSP1,HDC,ICAM1,IL1B,IL33,IL6,IL7R,MARCKSL1,MXD1,PGF,PPP1R15A,RETN,SOCS3,SOD2	17
Cell-To-Cell Signaling and Interaction, Hematological System Development and Function, Immune Cell Trafficking, Tissue Development	adhesion of lymphocytes	8,34E-07		1,941	bias	CCL4,CD209,FAM65B,ICAM1,IL1B,IL6,OSM,RGS1,SELL,SELP	10
Cell-To-Cell Signaling and Interaction, Cellular Movement, Hematological System Development and Function, Immune Cell Trafficking, Inflammatory Response	recruitment of macrophages	4,22E-08		1,929	bias	ADIPOQ,C5AR1,CCL4,CCR1,CXCR2,ICAM1,IL1B,IL1RN,NFKBIA,PGF,SLFN12L	11
Cell-mediated Immune Response, Cellular Development, Cellular Function and Maintenance, Hematological System Development and Function, Hematopoiesis, Lymphoid Tissue Structure and Development	differentiation of helper T lymphocytes	1,36E-06		1,923	bias	C5AR1,CARD11,CD80,CD86,CEBPB,GADD45B,ICAM1,IL17RA,IL1B,IL6,RSAD2,SOCS3	12
Cellular Function and Maintenance	cellular homeostasis	6,92E-17		1,911	bias	ADIPOQ,ADM,AQP3,BNIP3,C5AR1,CARD11,CCL3L1/CCL3L3,CCL4,CCR1,CD80,CD86,CEBPB,CSF2RB,CXCL1,CXCL2,CXCL3,CXCR2,CYP2E1,DOK2,EPHA3,F3,FGF23,FGR,GADD45B,GATM,HDC,HPX,HSPB1,ICAM1,IL17RA,IL1B,IL1RN,IL6,IL7R,KCNJ10,LCN2,LILRB3,LTB4R,MT1E,MT1H,NDRG1,NFIL3,NFKBIA,NFKBID,NTS,OSM,PENK,PGF,PYGL,RETN,RSAD2,S100A9,SLC2A1,SOCS3,SOD2,TBC1D16,TNFAIP3,TNFSF14,VEGFA	59
Cellular Development, Hematopoiesis	maturation of leukocytes	9,12E-08		1,898	bias	ADM,ATF3,CARD11,CD209,CD80,CD86,HSPA1A/HSPA1B,ICAM1,IL1B,IL33,IL36G,IL6,IL7R,TLR9,TNFSF14	15
Cell Morphology	morphology of cells	1,37E-06		1,897		ADIPOQ,ADM,ALPL,ATF3,C5AR1,CARD11,CCR1,CD86,CEBPB,CHI3L1,CHL1,CSF3R,CXCR2,CYP26B1,CYP2E1,CYTIP,DUSP1,EGLN3,EPHB3,F3,FGR,GLRX,Gp49a/Lilrb4,HDC,HSPA1A/HSPA1B,ICAM1,IL1B,IL1RN,IL33,IL6,IL7R,KCNJ10,LCN2,LILRB3,MARCKSL1,MT1E,MT1H,MXD1,NFKBIA,OSM,PGF,PPP1R15A,RCAN1,RETN,SDC4,SELP,SOCS3,SOD2,SRGN,TNFSF14,TNXB,VEGFA	52
Cell Morphology	polarization of leukocytes	3,35E-06		1,870	bias	ADIPOQ,FAM65B,GLRX,IL1B,IL1RN,IL33,IL6,LCN2,SOCS3	9
Cell-To-Cell Signaling and Interaction	response of granulocytes	1,48E-07		1,865	bias	C5AR1,CSF2RB,CXCL1,CXCL3,F3,FGR,ICAM1,LILRB3,PTAFR,TREM1	10
Cellular Growth and Proliferation	proliferation of cells	1,52E-10		1,860		ADIPOQ,ADM,AK4,ASB2,ATF3,BNIP3,C5AR1,CARD11,CCL3L1/CCL3L3,CCL4,CCR1,CD14,CD209,CD80,CD86,CEBPB,CHI3L1,CSF2RB,CSF3R,CXCL1,CXCL2,CXCL3,CXCR2,CYTIP,DOK2,DUSP1,DUSP5,EGLN3,EPHB3,F3,FGF23,FMOD,G0S2,GADD45B,GLRX,Gp49a/Lilrb4,HILPDA,HSPA1A/HSPA1B,ICAM1,IER3,Ifi204 (includes others),IL17RA,IL1B,IL1RN,IL33,IL6,IL7R,ISG20,LCN2,LGR5,LILRB3,LTB4R,MARCKSL1,MATK,MT1E,MT1H,MXD1,NDRG1,NFKBIA,NFKBID,NR4A3,NTS,OSM…	92
Cellular Movement, Hematological System Development and Function, Immune Cell Trafficking, Inflammatory Response	cell movement of macrophages	9,46E-10		1,855	bias	ADIPOQ,CCL3L1/CCL3L3,CCL4,CCR1,CXCL1,EGLN3,ICAM1,IL17RA,IL1B,IL1RN,IL33,NLRP3,PPP1R15A,PTGES,RETN,SELL,SELP,TNFAIP3,VEGFA	19
Cellular Development, Hematopoiesis	maturation of phagocytes	2,21E-09		1,850		ADM,ATF3,CD209,CD80,CD86,HSPA1A/HSPA1B,ICAM1,IL1B,IL33,IL36G,IL6,TLR9,TNFSF14	13
Cellular Movement, Hematological System Development and Function, Immune Cell Trafficking	infiltration by lymphocytes	5,79E-07		1,841		CCR1,CD80,CD86,IL17RA,IL1B,IL6,NFKBIA,NLRP3,PTGES,SELP,TIMP1	11
Cardiovascular System Development and Function, Cell-To-Cell Signaling and Interaction, Tissue Development	adhesion of endothelial cells	1,32E-06		1,838	bias	CCL3L1/CCL3L3,CCL4,CXCR2,ICAM1,IL1B,NFKBIA,OLR1,RCAN1,SELL,SELP,VEGFA	11
Cell-To-Cell Signaling and Interaction, Inflammatory Response	response of phagocytes	2,83E-09		1,833	bias	C5AR1,CCR1,CD14,CEBPB,CSF2RB,CXCL1,CXCL3,F3,FGR,ICAM1,IL6,LILRB3,OSM,PTAFR,S100A9,TLR9,TREM1	17
Cellular Development, Connective Tissue Development and Function, Embryonic Development, Organ Development, Organismal Development, Skeletal and Muscular System Development and Function, Tissue Development	differentiation of osteoclasts	1,35E-07		1,824		ADAM8,ADIPOQ,C5AR1,CCL3L1/CCL3L3,Ccl9,CD300LF,CEBPB,IL33,IL6,LILRB3,SOCS3,TLR9,TNFSF14,VEGFA	14
Cell Morphology	polarization of cells	8,86E-06		1,823	bias	ADIPOQ,FAM65B,GLRX,IL1B,IL1RN,IL33,IL6,LCN2,SAMSN1,SOCS3,TIMP1	11
Cell-To-Cell Signaling and Interaction, Cellular Movement, Hematological System Development and Function, Immune Cell Trafficking	recruitment of antigen presenting cells	1,21E-09		1,811	bias	ADIPOQ,C5AR1,CCL4,CCR1,CXCL3,CXCR2,ICAM1,IL1B,IL1RN,NFKBIA,OSM,PGF,SLFN12L	13
Cell Signaling, Molecular Transport, Vitamin and Mineral Metabolism	quantity of Ca2+	3,78E-07		1,767	bias	ADM,C5AR1,CCL3L1/CCL3L3,CCL4,CCR1,CXCL3,CXCR2,FGF23,ICAM1,IL1B,IL6,MARCKSL1,NTS,RGS1,S100A9,SELL,SELP,VEGFA	18
Cellular Movement, Hematological System Development and Function, Immune Cell Trafficking	infiltration of granulocytes	2,56E-20		1,767		ADAM8,ADIPOQ,ADM,CCL4,CCR1,CXCL2,CXCL3,CXCR2,DUSP1,ICAM1,IL17RA,IL1B,IL1RN,IL33,IL6,LCN2,LTB4R,NFKBIA,OLFM4,OSM,PGF,SELL,SELP,SOCS3,TIMP1,TNFAIP3,TREM1	27
Cellular Development, Cellular Growth and Proliferation, Hematological System Development and Function, Hematopoiesis	proliferation of hematopoietic progenitor cells	8,13E-08		1,761		CCL4,CEBPB,CSF3R,CXCL2,CXCL3,Gp49a/Lilrb4,IL1B,IL6,IL7R,NFKBIA,NFKBID,PENK,RCAN1,SOCS3,TNFAIP3,VEGFA	16
Cellular Movement, Hematological System Development and Function	extravasation of neutrophils	9,96E-08		1,741	bias	CXCL1,ICAM1,IL1B,SELL,SELP,TNFAIP6	6
Cellular Movement, Hematological System Development and Function, Immune Cell Trafficking, Inflammatory Response	cell movement of monocytes	3,05E-07		1,714	bias	CCL3L1/CCL3L3,CCL4,CCR1,CXCL3,CXCR2,ICAM1,IL1B,IL6,PENK,RETN,SERPINA3,VEGFA	12
Cellular Movement, Hematological System Development and Function, Immune Cell Trafficking, Inflammatory Response	influx of neutrophils	2,68E-09		1,706	bias	CCL4,CXCL1,CXCL2,CXCL6,CXCR2,IL17RA,IL1B,IL6,LCN2	9
Inflammatory Response, Organismal Functions	fever	3,53E-08		1,699	bias	CCL3L1/CCL3L3,CCL4,CD14,IL1B,IL1RN,IL6,PTGES	7
Digestive System Development and Function, Hepatic System Development and Function, Organ Morphology	regeneration of liver	3,35E-05		1,673	bias	CEBPB,IL1RN,IL6,MT1E,MT1H,OSM,SOCS3	7
Cellular Development, Hematological System Development and Function, Hematopoiesis	differentiation of lymphocytes	2,65E-06		1,651	bias	C5AR1,CARD11,CD14,CD80,CD86,CEBPB,DUSP5,GADD45B,ICAM1,IL17RA,IL1B,IL6,IL7R,NFIL3,NFKBIA,PGF,RSAD2,SOCS3,TLR9,TNFAIP3,VEGFA	21
Cellular Growth and Proliferation, Tissue Development	generation of cells	2,11E-06		1,651	bias	ADIPOQ,CARD11,CD80,CD86,CEBPB,IL1B,IL1RN,IL6,IL7R,NFIL3,NFKBIA,SOCS3,TLR9	13
Cell Signaling, Cellular Function and Maintenance, Molecular Transport, Vitamin and Mineral Metabolism	flux of Ca2+	9,90E-08		1,636	bias	ADIPOQ,CCL3L1/CCL3L3,CCL4,CCR1,CXCL1,CXCL3,F3,FGR,IL1B,IL6,LILRB3,LTB4R,NTS,PENK,VEGFA	15
Hematological System Development and Function, Tissue Morphology	quantity of regulatory T lymphocytes	6,43E-06		1,631	bias	CARD11,CD80,CD86,IL7R,SELL,SELP,TLR9,VEGFA	8
Cardiovascular System Development and Function, Cell-To-Cell Signaling and Interaction	binding of endothelial cells	3,00E-07		1,630	bias	CCR1,CD86,CXCR2,F3,ICAM1,IL1B,IL6,PGF,SELL,VEGFA	10
Cell-To-Cell Signaling and Interaction, Cellular Growth and Proliferation, Hematological System Development and Function	stimulation of lymphocytes	5,14E-07		1,599	bias	CARD11,CD209,CD80,CD86,IL1RN,IL33,IL6,TNFAIP3,TNFSF14	9
Cell-mediated Immune Response, Cellular Movement, Hematological System Development and Function, Immune Cell Trafficking	cell movement of T lymphocytes	2,72E-10		1,596	bias	AQP3,CCL3L1/CCL3L3,CCL4,CCR1,CD80,CD86,FAM65B,ICAM1,IL17RA,IL1B,IL6,NLRP3,RGS1,SELL,SELP,SOCS3,TNFSF14	17
Cell-To-Cell Signaling and Interaction, Cellular Movement, Hematological System Development and Function, Immune Cell Trafficking	recruitment of lymphocytes	4,65E-11		1,589	bias	CCL4,CCR1,CXCL3,HDC,ICAM1,IL1B,IL33,IL6,OSM,SELL,SELP,TLR9	12
Cell-To-Cell Signaling and Interaction, Hematological System Development and Function	T cell response	1,46E-07		1,579	bias	C5AR1,CD80,CD86,CSF2RB,ICAM1,IL1B,IL33,IL6,IL7R,NFIL3,TLR9,TNFSF14	12
Cell-To-Cell Signaling and Interaction, Hematological System Development and Function, Inflammatory Response	response of neutrophils	5,97E-07		1,575	bias	C5AR1,CSF2RB,CXCL1,CXCL3,F3,FGR,ICAM1,LILRB3,PTAFR	9
Hematological System Development and Function, Immune Cell Trafficking, Inflammatory Response, Tissue Development	accumulation of T lymphocytes	4,93E-06		1,559		ADIPOQ,CD80,CD86,DUSP1,IER3,IL33,IL6,TLR9	8
Cellular Movement, Hematological System Development and Function, Immune Cell Trafficking	influx of leukocytes	6,92E-11		1,554	bias	CCL4,CXCL1,CXCL2,CXCL3,CXCL6,CXCR2,IL17RA,IL1B,IL6,LCN2,TIMP1	11
Gene Expression	binding of protein binding site	3,18E-07		1,550		ADIPOQ,CEBPB,GLRX,HSPA1A/HSPA1B,IER3,IL1B,IL33,IL6,NFKBIA,NFKBID,NTS,OLR1,OSM,PTAFR,SLPI,SOD2,VEGFA	17
Molecular Transport	quantity of metal ion	2,41E-07		1,542	bias	ADM,C5AR1,CCL3L1/CCL3L3,CCL4,CCR1,CXCL3,CXCR2,FGF23,ICAM1,IL1B,IL6,KCNJ10,MARCKSL1,NTS,RGS1,S100A9,SELL,SELP,VEGFA	19
Cancer	metastasis	8,04E-08		1,533		ALPL,ATF3,CD80,CD86,CXCL1,CXCL2,CXCL3,CXCL6,CXCR2,F3,FGR,GLRX,ICAM1,IL17RA,IL1B,IL1RN,IL6,LCN2,NDRG1,NFKBIA,PGF,SELL,SELP,SLC16A3,TIMP1,TWIST2,VEGFA,ZFP36	28
Hematological System Development and Function, Immune Cell Trafficking, Inflammatory Response, Tissue Development	accumulation of granulocytes	1,57E-11		1,531	bias	ADIPOQ,C5AR1,CXCL2,CXCL3,F3,HDC,IL1B,IL1RN,IL33,OSM,S100A9,SELL,SELP,SLPI	14
Cell-To-Cell Signaling and Interaction, Nervous System Development and Function	activation of astrocytes	4,97E-06		1,528	bias	ADIPOQ,CEBPB,IL1B,IL1RN,IL6,TLR9	6
Cellular Development, Cellular Growth and Proliferation, Hematological System Development and Function, Hematopoiesis	proliferation of hematopoietic cells	5,03E-09		1,513		CCL3L1/CCL3L3,CCL4,CEBPB,CSF2RB,CSF3R,CXCL2,CXCL3,Gp49a/Lilrb4,IL1B,IL6,IL7R,NFKBIA,NFKBID,PENK,RCAN1,SOCS3,TNFAIP3,VEGFA	18
Hematological System Development and Function, Immune Cell Trafficking, Inflammatory Response, Tissue Development	accumulation of myeloid cells	2,72E-11		1,497	bias	ADIPOQ,C5AR1,CCR1,CXCL2,CXCL3,F3,HDC,IL1B,IL1RN,IL33,OSM,S100A9,SELL,SELP,SLPI,TIMP1,VEGFA	17
Cellular Development, Hematopoiesis	maturation of dendritic cells	3,14E-08		1,494	bias	ADM,CD209,CD80,CD86,HSPA1A/HSPA1B,ICAM1,IL1B,IL36G,IL6,TLR9,TNFSF14	11
Cellular Movement, Hematological System Development and Function, Immune Cell Trafficking	cell movement of antigen presenting cells	1,64E-14		1,494	bias	ADIPOQ,C5AR1,CCL3L1/CCL3L3,CCL4,Ccl9,CCR1,CCRL2,CD209,CD80,CD86,CXCL1,CXCR2,EGLN3,ICAM1,IL17RA,IL1B,IL1RN,IL33,NLRP3,PPP1R15A,PTGES,RETN,SELL,SELP,TIMP1,TNFAIP3,VEGFA	27
Cellular Development, Hematological System Development and Function	differentiation of blood cells	3,38E-12		1,448	bias	ADIPOQ,C5AR1,CARD11,CCR1,CD14,CD80,CD86,CEBPB,CSF2RB,CSF3R,CXCR2,DUSP5,GADD45B,HSPA1A/HSPA1B,ICAM1,IL17RA,IL1B,IL1RN,IL33,IL6,IL7R,LCN2,LILRB3,NFIL3,NFKBIA,OSM,PGF,RSAD2,SELP,SOCS3,SOD2,TIMP1,TLR9,TNFAIP3,TREM1,TWIST2,VEGFA,ZFP36	38
Cardiovascular Disease	vascular disease	1,00E-17		1,442		ADIPOQ,ADM,ALPL,ARG2,C5AR1,CA4,CCL3L1/CCL3L3,CCR1,CD14,CHI3L1,CSF2RB,CXCL2,CXCL3,CYP26B1,CYTIP,EPHA3,F3,FGF23,GLRX,HSPA1A/HSPA1B,ICAM1,IL1B,IL1RN,IL33,IL6,LCN2,LTB4R,NFKBIA,NLRP3,OLR1,PGF,PTAFR,PTGES,PYGL,RCAN1,RETN,RGS1,RSAD2,S100A9,SAMSN1,SELL,SELP,SOCS3,SOD2,TIMP1,TLR9,TNFAIP3,TREM1,VEGFA,ZFP36	50
Cell-To-Cell Signaling and Interaction, Hematological System Development and Function, Immune Cell Trafficking, Tissue Development	attachment of leukocytes	2,39E-07		1,432	bias	ADIPOQ,CD209,CSF2RB,ICAM1,IL1B,SELL	6
Lipid Metabolism, Small Molecule Biochemistry	synthesis of prostaglandin	1,72E-07		1,431	bias	ADIPOQ,CD14,CEBPB,CXCL1,IL1B,IL1R2,IL1RN,IL33,IL6,NFKBIA,PTAFR,PTGES,VEGFA	13
Cellular Movement, Hematological System Development and Function, Immune Cell Trafficking, Inflammatory Response	chemotaxis of antigen presenting cells	7,17E-07		1,427	bias	C5AR1,CCL3L1/CCL3L3,CCL4,CCR1,CCRL2,CXCR2,ICAM1,IL1B,PTGES,SELL,SELP	11
Cardiovascular System Development and Function	vascularization	2,72E-05		1,418	bias	ADIPOQ,CXCL3,CXCR2,EPHB3,ICAM1,IL1B,IL1RN,PGF,SDC4,TIMP1,TNFAIP3,VEGFA	12
Cardiovascular Disease	arteriosclerosis	8,44E-14		1,415		ADIPOQ,ARG2,CCL3L1/CCL3L3,CCR1,CD14,CHI3L1,CXCL2,CYP26B1,F3,FGF23,ICAM1,IL1B,IL33,IL6,LCN2,LTB4R,NFKBIA,OLR1,PGF,PTGES,RGS1,RSAD2,S100A9,SELL,SELP,SOCS3,TIMP1,TNFAIP3,VEGFA,ZFP36	30
Cardiovascular Disease	occlusion of artery	2,55E-13		1,415		ADIPOQ,ARG2,C5AR1,CCL3L1/CCL3L3,CCR1,CD14,CHI3L1,CSF2RB,CXCL2,CYP26B1,CYTIP,F3,FGF23,GLRX,HSPA1A/HSPA1B,ICAM1,IL1B,IL33,IL6,LCN2,LTB4R,NFKBIA,OLR1,PGF,PTGES,RGS1,RSAD2,SAMSN1,SELL,SELP,SOCS3,TIMP1,TNFAIP3,TREM1,VEGFA,ZFP36	36
Cardiovascular Disease	atherosclerosis	3,52E-13		1,415		ADIPOQ,ARG2,CCL3L1/CCL3L3,CCR1,CD14,CHI3L1,CXCL2,CYP26B1,F3,FGF23,ICAM1,IL1B,IL33,IL6,LCN2,LTB4R,NFKBIA,OLR1,PGF,PTGES,RGS1,RSAD2,SELL,SELP,SOCS3,TIMP1,TNFAIP3,VEGFA,ZFP36	29
Cellular Movement, Hematological System Development and Function, Immune Cell Trafficking	cell movement of peripheral blood leukocytes	3,01E-06		1,414	bias	CCL4,CCR1,FAM65B,ICAM1,RGS1,SELL,SELP	7
Nervous System Development and Function	antinociception	1,31E-05		1,412		IL1B,IL1RN,IL6,NTS,PENK	5
Cellular Movement, Hematological System Development and Function, Immune Cell Trafficking, Inflammatory Response	cell rolling of phagocytes	1,01E-07		1,408	bias	CXCL1,CXCL2,CXCL3,CXCR2,FGR,SELL,SELP	7
Cellular Movement, Hematological System Development and Function, Immune Cell Trafficking	cell rolling of granulocytes	8,74E-07		1,408	bias	CXCL1,CXCL2,CXCL3,FGR,IL1B,SELL,SELP	7
Cellular Movement, Hematological System Development and Function, Immune Cell Trafficking, Inflammatory Response	cell rolling of neutrophils	9,92E-07		1,408	bias	CXCL1,CXCL2,CXCL3,FGR,SELL,SELP	6
Infectious Disease, Organismal Injury and Abnormalities	septic shock	3,13E-09		1,407	bias	CD14,CD80,CXCL6,F3,HPX,ICAM1,IL1B,IL1RN,IL6,NFKBID,NLRP3,S100A9,TNFAIP3,TREM1	14
Lipid Metabolism, Molecular Transport, Small Molecule Biochemistry	release of eicosanoid	2,79E-05		1,405	bias	ADIPOQ,CD209,Gp49a/Lilrb4,IL1B,IL1RN,NTS,PTAFR,PTGES,VEGFA	9
Dermatological Diseases and Conditions, Organismal Injury and Abnormalities	bleeding of skin	5,81E-07		1,393		ADM,ICAM1,S100A9,SELL,SELP	5
Lipid Metabolism, Small Molecule Biochemistry	synthesis of lipid	1,07E-06		1,390	bias	ADIPOQ,ADM,AGPAT9,BNIP3,C5AR1,CD14,CEBPB,CXCL1,CYP2E1,CYP4F2,FGF23,FGR,HDC,IL1B,IL1R2,IL1RN,IL33,IL6,LTB4R,NFKBIA,OLR1,PGF,PTAFR,PTGES,RETN,SOCS3,VEGFA	27
Hematological Disease, Infectious Disease, Organismal Injury and Abnormalities	endotoxin shock response	4,88E-08		1,386	bias	CD14,CXCL6,F3,ICAM1,IL1RN,IL6,NFKBID,NLRP3,S100A9,TNFAIP3,TREM1	11
Infectious Disease	infection by DNA virus	2,63E-06		1,383		CCL3L1/CCL3L3,CCL4,CD209,CXCL1,CXCR2,F3,IL17RA,IL1RN,TLR9	9
Free Radical Scavenging	synthesis of reactive oxygen species	4,38E-07		1,383		ADIPOQ,BNIP3,C5AR1,CCL4,CD14,CYP2E1,DUSP1,FGR,HK3,HSPB1,ICAM1,IL1B,IL6,NFKBIA,OLR1,RETN,SELP,SLC2A1,SMOX,SOCS3,SOD2,TNFSF14	22
Cellular Function and Maintenance	homeostasis of leukocytes	3,94E-08		1,381	bias	C5AR1,CARD11,CD80,CD86,CEBPB,CSF2RB,DOK2,EPHA3,GADD45B,ICAM1,IL17RA,IL1B,IL1RN,IL6,IL7R,LILRB3,NFIL3,NFKBIA,NFKBID,OSM,PENK,PGF,RSAD2,SOCS3,TNFAIP3,VEGFA	26
Cell-To-Cell Signaling and Interaction, Cellular Compromise	respiratory burst of cells	1,71E-08		1,379	bias	CD14,CXCL1,CXCL2,CXCL3,F3,FGR,ICAM1,LILRB3,TREM1	9
Cell-To-Cell Signaling and Interaction, Cellular Growth and Proliferation, Hematological System Development and Function	stimulation of T lymphocytes	1,28E-06		1,365	bias	CARD11,CD209,CD80,CD86,IL1RN,IL6,TNFAIP3,TNFSF14	8
Infectious Disease	infection by Herpesviridae	2,41E-06		1,363		CCL3L1/CCL3L3,CCL4,CD209,CXCR2,F3,IL17RA,IL1RN,TLR9	8
Cell-To-Cell Signaling and Interaction, Cellular Compromise, Cellular Function and Maintenance, Inflammatory Response	respiratory burst of phagocytes	2,05E-06		1,358		CXCL1,CXCL3,F3,FGR,ICAM1,LILRB3,TREM1	7
Cellular Function and Maintenance, Molecular Transport	flux of inorganic cation	3,68E-08		1,358	bias	ADIPOQ,CCL3L1/CCL3L3,CCL4,CCR1,CXCL1,CXCL3,F3,FGR,IL1B,IL6,KCNJ10,LILRB3,LTB4R,NTS,PENK,VEGFA	16
Hematological System Development and Function, Immune Cell Trafficking, Inflammatory Response, Tissue Development	accumulation of phagocytes	6,70E-09		1,357	bias	C5AR1,CCR1,CXCL2,CXCL3,F3,IL1B,IL1RN,IL33,S100A9,SELP,SLPI,TIMP1,VEGFA	13
Hematological System Development and Function, Immune Cell Trafficking, Inflammatory Response, Tissue Development	accumulation of neutrophils	2,40E-09		1,356	bias	C5AR1,CXCL2,CXCL3,F3,IL1B,IL1RN,IL33,S100A9,SELP,SLPI	10
Cellular Development, Cellular Growth and Proliferation, Hepatic System Development and Function	proliferation of hepatocytes	9,84E-10		1,345		CEBPB,CSF2RB,CXCL3,CXCR2,IL1B,IL1RN,IL6,MT1E,MT1H,NFKBIA,NTS,OSM,SOCS3,TIMP1,VEGFA	15
Cardiovascular Disease	vascular lesion	5,24E-16		1,343		ADIPOQ,ADM,ARG2,CCL3L1/CCL3L3,CCR1,CXCL2,F3,ICAM1,IL1B,IL33,IL6,LTB4R,NFKBIA,PGF,PTGES,RCAN1,RETN,SELL,SELP,SOCS3,TIMP1,TNFAIP3,VEGFA,ZFP36	24
Cell-mediated Immune Response, Cellular Movement, Hematological System Development and Function, Immune Cell Trafficking	trafficking of T lymphocytes	5,12E-06		1,342	bias	AQP3,CCL3L1/CCL3L3,CCL4,CXCL3,SELL	5
Cellular Movement, Hematological System Development and Function, Immune Cell Trafficking	trafficking of leukocytes	1,71E-05		1,342	bias	AQP3,CCL3L1/CCL3L3,CCL4,CXCL1,CXCL3,SELL	6
Cell-To-Cell Signaling and Interaction, Inflammatory Response	immune response of phagocytes	2,45E-07		1,335	bias	CD14,CEBPB,CSF2RB,CXCL1,CXCL3,F3,FGR,ICAM1,IL6,LILRB3,OSM,S100A9,TLR9,TREM1	14
Cellular Movement, Hematological System Development and Function, Immune Cell Trafficking, Inflammatory Response	infiltration by neutrophils	1,60E-18		1,323		ADAM8,ADIPOQ,ADM,CCL4,CXCL2,CXCL3,CXCR2,DUSP1,ICAM1,IL17RA,IL1B,IL1RN,IL33,IL6,LTB4R,NFKBIA,PGF,SELL,SELP,SOCS3,TIMP1,TNFAIP3,TREM1	23
Cell-mediated Immune Response, Cellular Development, Cellular Function and Maintenance, Hematological System Development and Function, Hematopoiesis, Lymphoid Tissue Structure and Development	T cell development	4,44E-06		1,303	bias	C5AR1,CARD11,CD80,CD86,CEBPB,DOK2,EPHA3,GADD45B,ICAM1,IL17RA,IL1B,IL6,IL7R,NFKBIA,NFKBID,OSM,PENK,RSAD2,SOCS3,TNFAIP3,VEGFA	21
Cell-To-Cell Signaling and Interaction, Cellular Compromise, Cellular Function and Maintenance	respiratory burst of granulocytes	5,44E-07		1,293		CXCL1,CXCL3,F3,FGR,ICAM1,LILRB3,TREM1	7
Cell-To-Cell Signaling and Interaction, Hematological System Development and Function	response of lymphocytes	7,72E-07		1,291	bias	C5AR1,CD80,CD86,CSF2RB,ICAM1,IL1B,IL33,IL6,IL7R,NFIL3,SOCS3,TLR9,TNFSF14	13
Cancer	growth of tumor	8,22E-09		1,274		ADIPOQ,ADM,CCR1,CD80,CXCR2,EPHA3,F3,IL1B,IL1RN,IL6,NDRG1,NFKBIA,NLRP3,OLR1,OSM,PGF,PTGES,SELL,SELP,SLC16A3,SOD2,TIMP1,TWIST2,VEGFA	24
Cellular Development, Cellular Growth and Proliferation, Hepatic System Development and Function	proliferation of liver cells	4,70E-10		1,227		ADIPOQ,CEBPB,CSF2RB,CXCL3,CXCR2,IL1B,IL1RN,IL6,MT1E,MT1H,NFKBIA,NTS,OSM,RETN,SOCS3,TIMP1,VEGFA	17
Cardiovascular Disease	disorder of artery	2,12E-15		1,225		ADIPOQ,ADM,ARG2,C5AR1,CCL3L1/CCL3L3,CCR1,CD14,CHI3L1,CSF2RB,CXCL2,CYP26B1,CYTIP,F3,FGF23,GLRX,HSPA1A/HSPA1B,ICAM1,IL1B,IL1RN,IL33,IL6,LCN2,LTB4R,NFKBIA,OLR1,PGF,PTGES,RCAN1,RETN,RGS1,RSAD2,S100A9,SAMSN1,SELL,SELP,SOCS3,TIMP1,TLR9,TNFAIP3,TREM1,VEGFA,ZFP36	42
Cardiovascular System Development and Function, Cellular Development, Cellular Growth and Proliferation, Organismal Development, Tissue Development	proliferation of microvascular endothelial cells	9,82E-07		1,213	bias	ADM,IL1B,IL6,OSM,VEGFA	5
Carbohydrate Metabolism	synthesis of carbohydrate	1,64E-06		1,200	bias	ADIPOQ,CEBPB,CXCL3,GCNT2,GPR35,ICAM1,IL1B,IL1R2,IL1RN,LTB4R,NR4A3,NTS,PPP1R15A,PTAFR,PYGL,RETN,RETNLB,SOCS3,SRGN,TNFAIP6	20
Lipid Metabolism, Molecular Transport, Small Molecule Biochemistry	concentration of cholesterol	2,23E-05		1,198		ADIPOQ,ADM,DUSP1,FGF23,GATM,ICAM1,IL1B,IL1RN,IL33,IL6,OLR1,RETN,STEAP4	13
Lipid Metabolism, Molecular Transport, Small Molecule Biochemistry	release of fatty acid	1,05E-05		1,192	bias	ADIPOQ,CD209,CEBPB,Gp49a/Lilrb4,IL1B,IL1RN,NTS,PTAFR,PTGES,VEGFA	10
Cell-To-Cell Signaling and Interaction, Hematological System Development and Function, Immune Cell Trafficking, Inflammatory Response	activation of antigen presenting cells	1,03E-11		1,190	bias	ADIPOQ,ATF3,CCL4,CD14,CD209,CD80,CD86,CHI3L1,ICAM1,IL1B,IL33,IL6,NFIL3,OSM,PTGES,S100A9,SLPI,TLR9,VEGFA	19
Cellular Movement, Hematological System Development and Function, Immune Cell Trafficking, Inflammatory Response	infiltration of macrophages	5,23E-10		1,182		ADIPOQ,CCR1,EGLN3,ICAM1,IL17RA,IL1B,IL1RN,IL33,NLRP3,PPP1R15A,PTGES,RETN,SELL,SELP,TNFAIP3	15
Cellular Movement, Hematological System Development and Function, Immune Cell Trafficking, Inflammatory Response	cell movement of dendritic cells	6,27E-10		1,156	bias	C5AR1,CCL3L1/CCL3L3,CCL4,Ccl9,CCR1,CCRL2,CD209,CD80,CD86,CXCR2,ICAM1,IL1B,NLRP3,TIMP1	14
Cellular Movement, Hematological System Development and Function, Immune Cell Trafficking	migration of antigen presenting cells	1,96E-08		1,151	bias	ADIPOQ,CCL3L1/CCL3L3,CCL4,Ccl9,CCR1,CD209,CD80,CD86,CXCL1,ICAM1,IL1B,IL1RN,TIMP1,VEGFA	14
Cell-To-Cell Signaling and Interaction	activation of central nervous system cells	1,67E-06		1,142	bias	ADIPOQ,CEBPB,IL1B,IL1RN,IL6,KCNJ10,TLR9	7
Cellular Development, Hematopoiesis	differentiation of bone marrow cells	3,07E-06		1,140	bias	ADIPOQ,C5AR1,CSF2RB,IL33,IL6,LILRB3,NFKBIA,OSM,PGF,TLR9,TNFSF14,VEGFA	12
Infectious Disease	Viral Infection	4,48E-06		1,140	bias	CCL3L1/CCL3L3,CCL4,CCR1,CD14,CD209,CD80,CD86,CSF2RB,CXCL1,CXCL3,CXCR2,DUSP1,F3,ICAM1,IER3,IFIT1,IFITM1,IL17RA,IL1B,IL1RN,IL36G,IL6,ISG20,LCN2,LTB4R,MXD1,NFIL3,NFKBIA,OASL,PPP1R15A,PRG4,PTAFR,PYGL,RETN,RND1,RSAD2,S100A9,SAMSN1,SLC2A1,SLPI,SOCS3,STX11,TIMP1,TLR9,TMPRSS2,TNFSF14,TREM1,VEGFA	48
Lipid Metabolism, Molecular Transport, Small Molecule Biochemistry	quantity of steroid	1,14E-05		1,138		ADIPOQ,ADM,ATF3,CEBPB,DUSP1,FGF23,GATM,ICAM1,IL1B,IL1RN,IL33,IL6,LCN2,OLR1,RETN,STEAP4,TIMP1	17
Cellular Function and Maintenance	Lymphocyte homeostasis	1,03E-07		1,120	bias	C5AR1,CARD11,CD80,CD86,CEBPB,DOK2,EPHA3,GADD45B,ICAM1,IL17RA,IL1B,IL1RN,IL6,IL7R,LILRB3,NFIL3,NFKBIA,NFKBID,OSM,PENK,PGF,RSAD2,SOCS3,TNFAIP3,VEGFA	25
Molecular Transport	quantity of metal	1,36E-09		1,120	bias	ADM,C5AR1,CCL3L1/CCL3L3,CCL4,CCR1,CXCL3,CXCR2,FGF23,HPX,ICAM1,IL1B,IL6,KCNJ10,LCN2,MARCKSL1,MT1E,MT1H,NTS,OSM,RGS1,S100A9,SELL,SELP,VEGFA	24
Cell-To-Cell Signaling and Interaction, Cell-mediated Immune Response, Cellular Movement, Hematological System Development and Function, Immune Cell Trafficking	recruitment of T lymphocytes	1,22E-07		1,118	bias	CCL4,CCR1,CXCL3,HDC,ICAM1,OSM,SELP,TLR9	8
Organismal Injury and Abnormalities, Respiratory Disease	injury of lung	6,42E-10		1,116		ADM,CD14,CXCR2,CYP2E1,F3,ICAM1,IL6,NLRP3,OLR1,PTAFR,SELP,SOCS3,VEGFA	13
Hematological Disease, Infectious Disease	endotoxemia	1,04E-08		1,096	bias	CD14,CXCL6,F3,ICAM1,IL1RN,IL6,NFKBID,NLRP3,S100A9,TNFAIP3,TREM1,ZFP36	12
Hematological Disease	toxemia	1,41E-09		1,096	bias	CD14,CXCL6,F3,ICAM1,IL1RN,IL6,NFKBIA,NFKBID,NLRP3,S100A9,TNFAIP3,TREM1,ZFP36	13
Lipid Metabolism, Molecular Transport, Small Molecule Biochemistry	release of lipid	1,90E-06		1,081	bias	ADIPOQ,ADM,CD14,CD209,CEBPB,Gp49a/Lilrb4,IL1B,IL1RN,NTS,PTAFR,PTGES,VEGFA	12
Drug Metabolism, Lipid Metabolism, Small Molecule Biochemistry	synthesis of prostaglandin E2	3,81E-06		1,048	bias	ADIPOQ,CD14,CEBPB,CXCL1,IL1B,IL1R2,IL1RN,IL6,PTAFR,PTGES	10
Cellular Development, Hematological System Development and Function, Hematopoiesis	development of blood cells	8,70E-08		1,040	bias	ADM,C5AR1,CARD11,CD80,CD86,CEBPB,CSF2RB,CSF3R,DOK2,EPHA3,GADD45B,ICAM1,IL17RA,IL1B,IL1RN,IL6,IL7R,NFIL3,NFKBIA,NFKBID,OSM,PENK,PGF,RSAD2,SOCS3,SOD2,TNFAIP3,VEGFA	28
Cell-To-Cell Signaling and Interaction, Cellular Compromise, Cellular Function and Maintenance, Hematological System Development and Function, Inflammatory Response	respiratory burst of neutrophils	6,24E-06		1,037		CXCL1,CXCL3,F3,FGR,ICAM1,LILRB3	6
Cell-To-Cell Signaling and Interaction, Hematological System Development and Function, Immune Cell Trafficking, Inflammatory Response	activation of dendritic cells	1,96E-09		1,029	bias	CCL4,CD209,CD80,CD86,IL1B,IL33,IL6,OSM,SLPI,TLR9,VEGFA	11
Free Radical Scavenging	production of reactive oxygen species	2,44E-05		1,011		ADIPOQ,C5AR1,CCL4,CD14,CYP2E1,FGR,HK3,ICAM1,IL1B,IL6,NFKBIA,RETN,SELP,SLC2A1,SMOX,SOD2	16
Cellular Movement, Hematological System Development and Function, Immune Cell Trafficking, Inflammatory Response	migration of dendritic cells	4,47E-07		0,992	bias	CCL3L1/CCL3L3,CCL4,Ccl9,CCR1,CD209,CD80,CD86,ICAM1,IL1B,TIMP1	10
Cellular Development, Cellular Growth and Proliferation, Hematological System Development and Function	proliferation of T lymphocytes	1,53E-09		0,992		C5AR1,CARD11,CCL4,CD14,CD209,CD80,CD86,CSF2RB,CYTIP,DOK2,DUSP1,GADD45B,HSPA1A/HSPA1B,ICAM1,IL1B,IL6,IL7R,ISG20,NFKBIA,NFKBID,PENK,RCAN1,SAMSN1,SELL,SOCS3,SRGN,TNFAIP3,TNFSF14,VEGFA	29
Cellular Development, Hematological System Development and Function, Hematopoiesis	differentiation of leukocytes	9,75E-12		0,969	bias	ADIPOQ,C5AR1,CARD11,CCR1,CD14,CD80,CD86,CEBPB,CSF2RB,CSF3R,CXCR2,DUSP5,GADD45B,ICAM1,IL17RA,IL1B,IL1RN,IL33,IL6,IL7R,LILRB3,NFIL3,NFKBIA,PGF,RSAD2,SELP,SOCS3,TIMP1,TLR9,TNFAIP3,TREM1,TWIST2,VEGFA,ZFP36	34
Cellular Development	differentiation of connective tissue cells	2,57E-09		0,964		ADAM8,ADIPOQ,ADM,ATF3,BNIP3,C5AR1,CCL3L1/CCL3L3,Ccl9,CD300LF,CEBPB,FGF23,GADD45B,Ifi204 (includes others),IL1B,IL33,IL6,LILRB3,OSM,PGF,PRG4,RETN,SOCS3,SOD2,TIMP1,TLR9,TNFSF14,TWIST2,VEGFA	28
Connective Tissue Disorders, Inflammatory Disease, Skeletal and Muscular Disorders	Rheumatic Disease	4,84E-23		0,946		ADAM8,ADIPOQ,ADM,ALPL,C5AR1,CCL3L1/CCL3L3,CCL4,Ccl9,CCR1,CCRL2,CD80,CD86,CEBPB,CHI3L1,CSF2RB,CSF3R,CXCL1,CXCL2,CXCL3,CXCL6,CXCR2,DUSP1,EGLN3,FMOD,G0S2,GADD45B,HSPA1A/HSPA1B,ICAM1,IFIT1,IL17RA,IL1B,IL1R2,IL1RN,IL33,IL6,IL7R,LCN2,LTB4R,MEFV,NFKBIA,NLRP3,NR4A3,OSM,RETN,RGS1,S100A9,Saa3,SDC4,SELP,SLFN12L,SOCS3,SOD2,STEAP4,TIMP1,TLR9,TNFAIP3,TNFAIP6,TNXB,VEGFA,ZFP36	60
Gene Expression	binding of DNA	5,84E-06		0,940		ADIPOQ,CEBPB,CYP2E1,GLRX,HDC,HSPA1A/HSPA1B,IER3,IL1B,IL1RN,IL33,IL6,NFKBIA,NFKBID,NTS,OLR1,OSM,PTAFR,SLPI,SOCS3,SOD2,TNFAIP3,VEGFA	22
Cellular Development, Hematological System Development and Function, Hematopoiesis, Lymphoid Tissue Structure and Development	development of lymphocytes	1,80E-07		0,939	bias	C5AR1,CARD11,CD80,CD86,CEBPB,CSF3R,DOK2,EPHA3,GADD45B,ICAM1,IL17RA,IL1B,IL1RN,IL6,IL7R,NFIL3,NFKBIA,NFKBID,OSM,PENK,PGF,RSAD2,SOCS3,TNFAIP3,VEGFA	25
Cell Death and Survival, Nervous System Development and Function	cell viability of neurons	2,78E-05		0,929	bias	CXCL3,HSPB1,IL1B,IL6,LCN2,MT1E,NFKBIA,OSM,PENK,RCAN1,VEGFA	11
Cell-To-Cell Signaling and Interaction, Hematological System Development and Function, Immune Cell Trafficking, Inflammatory Response	activation of macrophages	7,37E-08		0,919	bias	ADIPOQ,ATF3,CCL4,CHI3L1,ICAM1,IL1B,IL33,IL6,NFIL3,PTGES,S100A9,TLR9	12
Cellular Movement, Skeletal and Muscular System Development and Function	migration of smooth muscle cells	7,01E-06		0,900	bias	ADIPOQ,ADM,ATF3,DUSP1,F3,IL1B,IL6,RCAN1,RETN,SDC4,TIMP1	11
Cell-To-Cell Signaling and Interaction, Hematological System Development and Function, Inflammatory Response	cell-mediated response of T lymphocytes	1,42E-05		0,875	bias	C5AR1,CD86,IL1B,IL6,IL7R,TLR9	6
Cell-To-Cell Signaling and Interaction, Tissue Development	adhesion of lymphoma cell lines	1,71E-05		0,872		CXCL2,ICAM1,IL6,NFKBIA,RCAN1,VEGFA	6
Cell-To-Cell Signaling and Interaction	response of mononuclear leukocytes	1,24E-10		0,866	bias	C5AR1,CARD11,CCR1,CD80,CD86,CSF2RB,ICAM1,IL1B,IL33,IL6,IL7R,LILRB3,NFIL3,OSM,PTAFR,SOCS3,TLR9,TNFSF14,TREM1	19
Lipid Metabolism, Molecular Transport, Small Molecule Biochemistry	concentration of lipid	1,65E-06		0,855		ADIPOQ,ADM,AQP3,ATF3,CD14,CEBPB,CYP26B1,CYP2E1,CYP4F2,DUSP1,FGF23,GATM,GRINA,ICAM1,IL17RA,IL1B,IL1R2,IL1RN,IL33,IL6,LCN2,NTS,OLR1,PTGES,RETN,SOD2,STEAP4,TIMP1	28
Humoral Immune Response, Protein Synthesis	quantity of IgE	3,20E-07		0,853		CARD11,CHI3L1,CXCR2,Gp49a/Lilrb4,IL33,IL6,LTB4R,NFIL3,NFKBIA	9
Cell Signaling, Small Molecule Biochemistry	synthesis of nitric oxide	1,16E-12		0,849		ADIPOQ,ADM,ARG2,CD14,CEBPB,DOK2,DUSP1,HDC,HSPA1A/HSPA1B,ICAM1,IL1B,IL1R2,IL1RN,IL6,NFKBIA,RETN,S100A9,SOCS3,SOD2,TLR9,TNFAIP3,TREM1,VEGFA	23
Immunological Disease, Neurological Disease, Skeletal and Muscular Disorders	experimental autoimmune myasthenia gravis	1,59E-05		0,849		CD80,CD86,IL1B,IL1RN	4
Connective Tissue Disorders, Inflammatory Disease, Skeletal and Muscular Disorders	experimentally-induced arthritis	2,92E-08		0,838		ADIPOQ,CCL3L1/CCL3L3,CCL4,CCR1,DUSP1,IL17RA,IL1B,IL1RN,IL33,IL6,NFKBIA,SELP,TNFAIP6	13
Inflammatory Response	cell-mediated response	4,92E-09		0,773	bias	C5AR1,CCR1,CD80,CD86,CEBPB,IL1B,IL33,IL6,IL7R,NFIL3,SELL,SRGN,STX11,TLR9,VEGFA	15
Inflammatory Disease, Respiratory Disease	airway hyperresponsiveness	9,77E-13		0,762		ADIPOQ,C5AR1,CARD11,CCL3L1/CCL3L3,CD300LF,CD86,IL17RA,IL1RN,IL6,LTB4R,PTAFR,SLPI,SOCS3,TNFAIP6,VEGFA	15
Cellular Growth and Proliferation, Hematological System Development and Function	inhibition of effector T lymphocytes	2,76E-06		0,762		CD80,CD86,IL6,TLR9	4
Inflammatory Disease, Organismal Injury and Abnormalities, Respiratory Disease	fibrosis of lung	2,34E-05		0,756		ARG2,ICAM1,IL17RA,IL1B,IL1RN,IL6,RETNLB,SELL,SELP	9
Connective Tissue Development and Function, Organ Development, Skeletal and Muscular System Development and Function	resorption of bone	2,02E-05		0,736		ADAM8,CEBPB,HDC,IL1B,IL1RN,IL33,IL6,OSM,PTAFR,VEGFA	10
Cardiovascular Disease	aortic disorder	3,52E-05		0,728	bias	ADM,IL1RN,LTB4R,PTGES,RCAN1,RETN,TIMP1,VEGFA	8
Cellular Function and Maintenance	function of leukocytes	1,16E-24		0,726		ADIPOQ,ATF3,CARD11,CCBE1,CCR1,CCRL2,CD14,CD209,CD300LF,CD80,CD86,CEBPB,CHI3L1,CSF2RB,CXCL6,CXCR2,DOK2,DUSP1,F3,FGR,GADD45B,Gp49a/Lilrb4,ICAM1,IL1B,IL33,IL6,LCN2,LILRB3,LTB4R,MARCKSL1,MT1E,MT1H,MXD1,NFKBIA,NFKBID,NLRP3,RCAN1,RGS1,SAMSN1,SELL,SELP,SLPI,STX11,Tlr12,TLR9,TNFAIP3,TNFSF14,VEGFA,ZFP36	49
Inflammatory Response	inflammatory response of cells	1,22E-07		0,721		CD14,CEBPB,IL1B,IL33,IL6,S100A9,SOCS3,TREM1	8
Connective Tissue Disorders, Inflammatory Disease, Skeletal and Muscular Disorders	arthritis	2,59E-22		0,717		ADAM8,ADIPOQ,ADM,ALPL,C5AR1,CCL3L1/CCL3L3,CCL4,Ccl9,CCR1,CCRL2,CD80,CD86,CEBPB,CHI3L1,CSF2RB,CSF3R,CXCL1,CXCL2,CXCL3,CXCL6,CXCR2,DUSP1,EGLN3,FMOD,G0S2,GADD45B,HSPA1A/HSPA1B,ICAM1,IL17RA,IL1B,IL1R2,IL1RN,IL33,IL6,IL7R,LTB4R,MEFV,NFKBIA,NLRP3,NR4A3,OSM,RETN,S100A9,Saa3,SDC4,SELP,SLFN12L,SOCS3,SOD2,STEAP4,TIMP1,TLR9,TNFAIP3,TNFAIP6,TNXB,VEGFA,ZFP36	57
Cellular Movement	cell rolling	7,50E-10		0,714	bias	CD14,CD209,CXCL1,CXCL2,CXCL3,CXCR2,FGR,ICAM1,IL1B,SELL,SELP,VEGFA	12
Gene Expression	binding of NFkB binding site	4,20E-09		0,714		ADIPOQ,GLRX,HSPA1A/HSPA1B,IER3,IL1B,IL33,NFKBIA,NFKBID,NTS,PTAFR,SLPI,SOD2	12
Embryonic Development, Lymphoid Tissue Structure and Development, Organ Development, Organismal Development	development of lymphatic system component	1,87E-05		0,697		ADIPOQ,ADM,CCBE1,CCR1,CD86,CSF2RB,CSF3R,EPHB3,IL1RN,IL6,IL7R,NFKBIA,OSM,RGS1,SELP,VEGFA	16
Cellular Movement, Hematological System Development and Function, Immune Cell Trafficking, Inflammatory Response	chemotaxis of monocytes	3,24E-06		0,696	bias	CCL3L1/CCL3L3,CCL4,CCR1,CXCL3,IL1B,PENK,SERPINA3,VEGFA	8
Hematological System Development and Function, Tissue Morphology	quantity of helper T lymphocytes	1,37E-08		0,690	bias	CARD11,CCR1,CD80,CHI3L1,ICAM1,IL17RA,IL6,MT1E,MT1H,SELL,SELP,SOCS3,TLR9,TNIP1,ZFP36	15
Organismal Functions	body temperature	1,52E-05		0,677		DUSP1,HSPA1A/HSPA1B,IL1B,IL1RN,IL6,STX11,TREM1	7
Cell Death and Survival	cell death of tumor cell lines	1,09E-05		0,660		ADIPOQ,ADM,ATF3,BNIP3,C5AR1,CEBPB,CSF2RB,CYP2E1,DUSP1,EGLN3,FGR,G0S2,GADD45B,GLRX,GRINA,HSPA1A/HSPA1B,HSPB1,IER3,IL1B,IL1RN,IL6,LCN2,LGR5,MCOLN2,MEFV,MXD1,NDRG1,NFIL3,NFKBIA,NLRP3,OSM,PPP1R15A,PTAFR,RCAN1,S100A9,SLPI,SMOX,SOCS3,SOD2,TIMP1,TLR9,TNFAIP3,TNFSF14,VEGFA	44
Cell Death and Survival	cell death of phagocytes	6,74E-11		0,649		ATF3,CD14,CEBPB,CXCL1,CXCL2,IL1B,IL1RN,IL6,LCN2,MEFV,NFKBIA,NLRP3,NR4A3,SLPI,SOD2,SRGN,TLR9,TNFAIP3,TREM1	19
Organismal Injury and Abnormalities, Respiratory Disease	damage of lung	7,44E-13		0,637		ADM,CCL3L1/CCL3L3,CCR1,CD14,CXCR2,CYP2E1,F3,ICAM1,IL6,NLRP3,OLR1,PTAFR,SELP,SLPI,SOCS3,TREM1,VEGFA	17
Cancer, Hematological Disease	hematological neoplasia	7,65E-06		0,632	bias	ADIPOQ,CARD11,CCL4,CD14,CD80,CD86,CEBPB,CSF2RB,CSF3R,CXCL1,CYP2E1,DOK2,DUSP5,EPHA3,EPHB3,F3,FGR,GADD45B,HK3,ICAM1,IER3,IL1B,IL6,IL7R,LILRB3,NFKBIA,SELL,SOD2,STEAP4,STX11,TIMP1,TLR9,TNFAIP3,TNIP1,VEGFA,ZFP36	36
Tissue Morphology	quantity of cells	4,45E-20		0,631	bias	ADIPOQ,ADM,ALPL,ATF3,C5AR1,CARD11,CCBE1,CCL3L1/CCL3L3,Ccl9,CCR1,CD80,CD86,CEBPB,CHI3L1,CSF2RB,CSF3R,CXCL1,CXCL2,CXCL6,CXCR2,CYP26B1,CYTIP,DOK2,DUSP1,F3,FGF23,GADD45B,GCNT2,Gp49a/Lilrb4,HDC,HSPB1,ICAM1,IL17RA,IL1B,IL1RN,IL33,IL6,IL7R,KCNJ10,LCN2,LILRB3,LTB4R,MATK,MT1E,MT1H,MXD1,NFIL3,NFKBIA,NR4A3,OSM,PENK,PPP1R15A,PTGES,RCAN1,RGS1,S100A9,SAMSN1,SELL,SELP,SLFN12L,SOCS3,SOD2,SRGN,STEAP4,STX11,TIMP1,…	71
Cellular Development, Hematological System Development and Function, Hematopoiesis, Lymphoid Tissue Structure and Development	development of mononuclear leukocytes	1,35E-08		0,601	bias	ADM,C5AR1,CARD11,CD80,CD86,CEBPB,CSF2RB,CSF3R,DOK2,EPHA3,GADD45B,ICAM1,IL17RA,IL1B,IL1RN,IL6,IL7R,NFIL3,NFKBIA,NFKBID,OSM,PENK,PGF,RSAD2,SOCS3,TNFAIP3,VEGFA	27
Cardiovascular Disease	atherosclerotic lesion	9,20E-15		0,594		ADIPOQ,ARG2,CCL3L1/CCL3L3,CCR1,CXCL2,F3,ICAM1,IL1B,IL33,NFKBIA,PGF,PTGES,SELL,SELP,SOCS3,TIMP1,TNFAIP3,VEGFA,ZFP36	19
Hematological System Development and Function, Tissue Morphology	quantity of T lymphocytes	2,13E-07		0,586	bias	ADIPOQ,C5AR1,CARD11,CCR1,CD80,CD86,CHI3L1,CSF2RB,GADD45B,ICAM1,IL17RA,IL6,IL7R,MT1E,MT1H,NFIL3,NFKBIA,OSM,SELL,SELP,SOCS3,TLR9,TNIP1,VEGFA,ZFP36	25
Cell Death and Survival	apoptosis of myeloid cells	8,37E-07		0,585		CD14,CEBPB,CXCL1,CXCL2,IL1B,IL1RN,IL6,LCN2,MEFV,NFKBIA,SLPI,SOD2,TREM1	13
Endocrine System Disorders, Metabolic Disease	insulin resistance	1,63E-05		0,563		ADIPOQ,CA4,CHI3L1,CYP2E1,ICAM1,IL1B,IL1RN,IL6,NFKBIA,NLRP3,PIEZO2,RETN,RETNLB,SELP,STEAP4,VEGFA	16
Carbohydrate Metabolism, Molecular Transport, Small Molecule Biochemistry	uptake of D-glucose	2,27E-05		0,527		ADIPOQ,ADM,CEBPB,GATM,IL1B,IL6,NR4A3,PPP1R15A,RETN,SLC2A1,SOCS3,STEAP4	12
Cellular Movement, Hematological System Development and Function, Immune Cell Trafficking	cell rolling of leukocytes	3,52E-09		0,526	bias	CD14,CXCL1,CXCL2,CXCL3,CXCR2,FGR,ICAM1,IL1B,SELL,SELP,VEGFA	11
Immunological Disease, Inflammatory Disease, Inflammatory Response, Neurological Disease	experimental autoimmune encephalomyelitis	2,87E-08		0,525		CCR1,CD300LF,CD80,CD86,DUSP1,GADD45B,HDC,IL1RN,IL6,MT1E,MT1H,NLRP3,SELL,TIMP1,TLR9,TNFSF14	16
Nutritional Disease	weight gain	2,14E-05		0,518		ADIPOQ,CA4,HDC,ICAM1,IL1B,IL1RN,IL6,PGF,SELL,SOCS3,VEGFA,ZFP36	12
Inflammatory Response	inflammation of respiratory system component	2,51E-16		0,517		ADIPOQ,ATF3,C5AR1,CARD11,CCL3L1/CCL3L3,CCR1,CD14,CD300LF,CD86,CSF2RB,CXCL3,DUSP1,ICAM1,IL17RA,IL1B,IL6,LTB4R,MT1E,MT1H,NFKBIA,NLRP3,PTAFR,PTGES,RETNLB,SELL,SELP,TIMP1,TNFAIP6,TREM1,VEGFA	30
Cellular Function and Maintenance	ion homeostasis of cells	4,94E-10		0,505	bias	ADIPOQ,ADM,CCL3L1/CCL3L3,CCL4,CCR1,CXCL1,CXCL2,CXCL3,CXCR2,F3,FGF23,FGR,HDC,HPX,IL1B,IL6,KCNJ10,LILRB3,LTB4R,MT1E,MT1H,NTS,PENK,VEGFA	24
Cardiovascular Disease, Organismal Injury and Abnormalities, Tissue Morphology	size of atherosclerotic lesion	3,04E-09		0,501		ADIPOQ,ARG2,ICAM1,IL1B,IL33,SELP,SOCS3,TIMP1,TNFAIP3,VEGFA	10
Inflammatory Response, Respiratory Disease	inflammation of lung	3,26E-15		0,477	bias	ADIPOQ,ATF3,CARD11,CCL3L1/CCL3L3,CCR1,CD14,CD300LF,CD86,CSF2RB,CXCL3,DUSP1,ICAM1,IL17RA,IL1B,IL6,LTB4R,MT1E,MT1H,NLRP3,PTAFR,PTGES,RETNLB,SELL,SELP,TIMP1,TNFAIP6,TREM1,VEGFA	28
Cell Death and Survival	apoptosis of tumor cell lines	4,25E-06		0,454		ADIPOQ,ADM,ATF3,BNIP3,C5AR1,CEBPB,CSF2RB,CYP2E1,DUSP1,FGR,G0S2,GADD45B,GLRX,HSPA1A/HSPA1B,HSPB1,IER3,IL1B,IL6,LCN2,LGR5,MXD1,NDRG1,NFIL3,NFKBIA,OSM,PPP1R15A,PTAFR,RCAN1,S100A9,SLPI,SMOX,SOCS3,SOD2,TIMP1,TLR9,TNFAIP3,TNFSF14,VEGFA	38
Hematological System Development and Function, Tissue Morphology	quantity of Th17 cells	1,01E-07		0,448	bias	ICAM1,IL17RA,IL6,SELL,SOCS3,TLR9,TNIP1	7
Cellular Development, Hematological System Development and Function, Hematopoiesis	differentiation of granulocytes	2,33E-06		0,447	bias	ADIPOQ,CSF2RB,CSF3R,CXCR2,IL17RA,IL33,IL6,SELP,TREM1	9
Inflammatory Response	inflammation of airway	1,71E-05		0,447	bias	ADIPOQ,C5AR1,CARD11,CD86,ICAM1,NFKBIA	6
Cell Death and Survival	apoptosis of phagocytes	6,71E-11		0,437		ATF3,CD14,CEBPB,CXCL1,CXCL2,IL1B,IL1RN,IL6,LCN2,MEFV,NFKBIA,NR4A3,SLPI,SOD2,SRGN,TLR9,TNFAIP3,TREM1	18
Cellular Development, Cellular Growth and Proliferation	proliferation of blood cells	6,19E-13		0,418		ADIPOQ,C5AR1,CARD11,CCL3L1/CCL3L3,CCL4,CD14,CD209,CD80,CD86,CEBPB,CSF2RB,CSF3R,CXCL2,CXCL3,CYTIP,DOK2,DUSP1,GADD45B,Gp49a/Lilrb4,HSPA1A/HSPA1B,ICAM1,IL1B,IL1RN,IL33,IL6,IL7R,ISG20,LILRB3,NFKBIA,NFKBID,PENK,RCAN1,SAMSN1,SELL,SLPI,SOCS3,SRGN,TLR9,TNFAIP3,TNFSF14,VEGFA	41
Cellular Development, Cellular Growth and Proliferation, Hematological System Development and Function	proliferation of mononuclear leukocytes	2,52E-12		0,417		C5AR1,CARD11,CCL4,CD14,CD209,CD80,CD86,CEBPB,CSF2RB,CXCL2,CYTIP,DOK2,DUSP1,GADD45B,Gp49a/Lilrb4,HSPA1A/HSPA1B,ICAM1,IL1B,IL1RN,IL33,IL6,IL7R,ISG20,LILRB3,NFKBIA,NFKBID,PENK,RCAN1,SAMSN1,SELL,SLPI,SOCS3,SRGN,TLR9,TNFAIP3,TNFSF14,VEGFA	37
Cellular Development, Cellular Growth and Proliferation, Hematological System Development and Function	proliferation of lymphocytes	7,98E-12		0,417		C5AR1,CARD11,CCL4,CD14,CD209,CD80,CD86,CEBPB,CSF2RB,CYTIP,DOK2,DUSP1,GADD45B,Gp49a/Lilrb4,HSPA1A/HSPA1B,ICAM1,IL1B,IL1RN,IL33,IL6,IL7R,ISG20,LILRB3,NFKBIA,NFKBID,PENK,RCAN1,SAMSN1,SELL,SLPI,SOCS3,SRGN,TLR9,TNFAIP3,TNFSF14,VEGFA	36
Inflammatory Disease, Inflammatory Response	inflammation of peritoneum	4,97E-06		0,392	bias	C5AR1,LTB4R,SELL,SELP,TNFAIP6,TREM1	6
Inflammatory Disease, Inflammatory Response, Neurological Disease	Encephalitis	5,10E-08		0,388		CCR1,CD300LF,CD80,CD86,DUSP1,GADD45B,HDC,IL1B,IL1RN,IL6,MT1E,MT1H,NLRP3,SELL,TIMP1,TLR9,TNFSF14	17
Inflammatory Disease, Inflammatory Response, Ophthalmic Disease	keratitis	3,92E-06		0,372	bias	CA4,CCL3L1/CCL3L3,CXCR2,IL17RA,IL1RN,TREM1	6
Cellular Movement, Hematological System Development and Function, Immune Cell Trafficking	homing of mononuclear leukocytes	3,07E-06		0,353	bias	CCL3L1/CCL3L3,CCL4,CCR1,CXCL3,IL1B,PENK,RGS1,SELL,SERPINA3,SOCS3,TNFSF14,VEGFA	12
Cellular Movement, Hematological System Development and Function, Immune Cell Trafficking, Inflammatory Response	chemotaxis of mononuclear leukocytes	3,61E-06		0,353	bias	CCL3L1/CCL3L3,CCL4,CCR1,CXCL3,IL1B,PENK,RGS1,SERPINA3,SOCS3,TNFSF14,VEGFA	11
Cancer	lymphohematopoietic cancer	5,09E-06		0,333	bias	ADIPOQ,CARD11,CCL4,CD14,CD80,CD86,CEBPB,CSF2RB,CSF3R,CXCL1,CYP2E1,DOK2,DUSP5,EPHA3,EPHB3,F3,FGR,GADD45B,HK3,HSPA1A/HSPA1B,ICAM1,IER3,IL1B,IL6,IL7R,LILRB3,NFKBIA,SELL,SOD2,STEAP4,STX11,TIMP1,TLR9,TNFAIP3,TNIP1,VEGFA,ZFP36	37
Hematological System Development and Function, Tissue Morphology	quantity of blood cells	4,27E-24		0,312		ADIPOQ,ALPL,ATF3,C5AR1,CARD11,CCBE1,CCL3L1/CCL3L3,Ccl9,CCR1,CD80,CD86,CEBPB,CHI3L1,CSF2RB,CSF3R,CXCL2,CXCL6,CXCR2,CYTIP,DOK2,DUSP1,F3,FGF23,GADD45B,GCNT2,Gp49a/Lilrb4,HDC,ICAM1,IL17RA,IL1B,IL1RN,IL33,IL6,IL7R,LCN2,LILRB3,LTB4R,MATK,MT1E,MT1H,MXD1,NFIL3,NFKBIA,OSM,PPP1R15A,PTGES,RCAN1,RGS1,S100A9,SAMSN1,SELL,SELP,SLFN12L,SOCS3,SRGN,STEAP4,STX11,TIMP1,TLR9,TNFAIP3,TNIP1,VEGFA,ZFP36	63
Organismal Injury and Abnormalities	Edema	4,18E-09		0,293	bias	ADIPOQ,ADM,CA4,CCBE1,CD14,DUSP1,EPHA3,F3,ICAM1,IL17RA,IL33,IL6,NLRP3,OLR1,PPP1R15A,PTAFR,PTGES,SELL,SELP,TNFAIP6,VEGFA	21
Hematological System Development and Function, Hypersensitivity Response, Immune Cell Trafficking, Inflammatory Response, Tissue Development	accumulation of eosinophils	4,97E-06		0,283	bias	ADIPOQ,HDC,IL1RN,IL33,OSM,SELL	6
Hematological System Development and Function, Tissue Morphology	quantity of leukocytes	1,76E-24		0,245		ADIPOQ,ALPL,ATF3,C5AR1,CARD11,CCBE1,CCL3L1/CCL3L3,Ccl9,CCR1,CD80,CD86,CEBPB,CHI3L1,CSF2RB,CSF3R,CXCL2,CXCL6,CXCR2,CYTIP,DOK2,DUSP1,F3,FGF23,GADD45B,GCNT2,Gp49a/Lilrb4,HDC,ICAM1,IL17RA,IL1B,IL1RN,IL33,IL6,IL7R,LCN2,LILRB3,LTB4R,MT1E,MT1H,MXD1,NFIL3,NFKBIA,OSM,PTGES,RGS1,S100A9,SAMSN1,SELL,SELP,SLFN12L,SOCS3,SRGN,STEAP4,STX11,TIMP1,TLR9,TNFAIP3,TNIP1,VEGFA,ZFP36	60
Hematological System Development and Function, Tissue Morphology	quantity of lymphocytes	3,69E-13		0,245	bias	ADIPOQ,C5AR1,CARD11,CCR1,CD80,CD86,CEBPB,CHI3L1,CSF2RB,CXCR2,CYTIP,DOK2,F3,FGF23,GADD45B,GCNT2,Gp49a/Lilrb4,ICAM1,IL17RA,IL33,IL6,IL7R,LCN2,LILRB3,MT1E,MT1H,NFIL3,NFKBIA,OSM,RGS1,SAMSN1,SELL,SELP,SOCS3,TLR9,TNFAIP3,TNIP1,VEGFA,ZFP36	39
Cellular Compromise	injury of cells	1,75E-05		0,239		ADM,BNIP3,F3,HPX,ICAM1,IL6,SOD2	7
Cell-To-Cell Signaling and Interaction, Hematological System Development and Function, Immune Cell Trafficking, Inflammatory Response	activation of natural killer cells	1,51E-05		0,239	bias	ADIPOQ,CARD11,CD86,IL1B,IL1RN,IL6,TLR9,VEGFA	8
Cellular Development, Cellular Growth and Proliferation, Hematological System Development and Function	proliferation of immune cells	3,53E-13		0,237		ADIPOQ,C5AR1,CARD11,CCL4,CD14,CD209,CD80,CD86,CEBPB,CSF2RB,CSF3R,CXCL2,CXCL3,CYTIP,DOK2,DUSP1,GADD45B,Gp49a/Lilrb4,HSPA1A/HSPA1B,ICAM1,IL1B,IL1RN,IL33,IL6,IL7R,ISG20,LILRB3,NFKBIA,NFKBID,PENK,RCAN1,SAMSN1,SELL,SLPI,SOCS3,SRGN,TLR9,TNFAIP3,TNFSF14,VEGFA	40
Cellular Growth and Proliferation	colony formation of cells	1,03E-06		0,231		ADIPOQ,ATF3,CCL3L1/CCL3L3,CCL4,CSF2RB,CSF3R,CXCL3,DOK2,GADD45B,HSPA1A/HSPA1B,IL1B,IL1RN,IL6,MXD1,NDRG1,NFKBIA,PPP1R15A,PTGES,RCAN1,SLPI,SOD2,TWIST2,VEGFA	23
Cellular Growth and Proliferation	colony formation	2,32E-07		0,225		ADIPOQ,ATF3,CCL3L1/CCL3L3,CCL4,CSF2RB,CSF3R,CXCL3,DOK2,F3,GADD45B,HSPA1A/HSPA1B,IL1B,IL1RN,IL6,MXD1,NDRG1,NFKBIA,OLFM4,PPP1R15A,PTGES,RCAN1,SLPI,SOD2,TWIST2,VEGFA	25
Molecular Transport	secretion of molecule	9,04E-07		0,168	bias	ADIPOQ,ADM,ATF3,CD14,CYP2E1,FGF23,HDC,IL1B,IL1RN,IL6,NFIL3,NTS,OSM,RETN,RSAD2,SLC2A1,SOCS3,SOD2,SRGN,STX11	20
Endocrine System Disorders, Gastrointestinal Disease, Metabolic Disease	diabetes mellitus	3,77E-14		0,157		ADIPOQ,CA4,CCL3L1/CCL3L3,CCL4,Ccl9,CCR1,CD80,CD86,CHI3L1,CYP2E1,DUSP1,Gp49a/Lilrb4,HSPA1A/HSPA1B,HSPB1,ICAM1,Ifi204 (includes others),IL1B,IL1R2,IL1RN,IL6,LCN2,LILRB3,MT1E,NFKBIA,NLRP3,NR4A3,PGF,PIEZO2,PTAFR,RETN,RGS1,RSAD2,SELL,SERPINA3,SOD2,SRGN,TIMP1,TNXB,VEGFA	39
Cell-To-Cell Signaling and Interaction	signal transduction	2,59E-07		0,152		ADIPOQ,ADM,ASB2,C5AR1,CARD11,CCL4,CCR1,CCRL2,CD14,CHL1,CXCL1,CXCL6,CXCR2,DOK2,DUSP1,EPHB3,GPR35,IFITM1,IL1B,IL1RN,IL7R,LGR5,LILRB3,LTB4R,PENK,PGF,PTAFR,RCAN1,RGS1,S100A9,SOCS3,TNFAIP6,TREM1,VEGFA	34
Infectious Disease, Inflammatory Disease, Inflammatory Response, Ophthalmic Disease	herpetic stromal keratitis	4,04E-07		0,152		CCL3L1/CCL3L3,CXCR2,IL17RA,IL1RN	4
Lymphoid Tissue Structure and Development, Tissue Morphology	quantity of bone marrow cells	2,02E-08		0,137		CEBPB,CSF2RB,CSF3R,DOK2,IL6,IL7R,LCN2,MXD1,NFKBIA,RCAN1,SELP,SLFN12L,SOCS3,SOD2,TIMP1	15
Organismal Injury and Abnormalities, Respiratory Disease	edema of lung	2,94E-07		0,113	bias	ADIPOQ,CD14,DUSP1,EPHA3,IL17RA,OLR1,PTAFR,VEGFA	8
Cell-To-Cell Signaling and Interaction, Inflammatory Response	immune response of T lymphocytes	6,46E-08		0,107	bias	C5AR1,CARD11,CD86,CSF2RB,ICAM1,IL1B,IL33,IL6,IL7R,SOCS3,TLR9	11
Connective Tissue Development and Function, Tissue Morphology	quantity of adipose tissue	9,68E-07		0,100	bias	ADIPOQ,ALPL,CD14,CEBPB,DUSP1,FGF23,GATM,HDC,MT1E,MT1H,PGF,RETN,SOCS3,SOD2,STEAP4	15
Cellular Development, Hematological System Development and Function, Hematopoiesis	differentiation of antigen presenting cells	8,20E-06		0,073	bias	ADIPOQ,CSF2RB,DUSP5,IL1RN,IL33,IL6,LILRB3,SOCS3,TIMP1,TLR9,TREM1	11
Immunological Disease	contact hypersensitivity	6,24E-06		0,068	bias	AQP3,CYTIP,ICAM1,IL1B,IL1RN,IL36G	6
Cell Death and Survival	cell death of cerebral cortex cells	8,69E-06		0,053		CCL4,CXCL1,CXCL3,HSPB1,IL1B,IL1RN,LCN2,LILRB3,NFKBIA,PTGES,SERPINA3,SLC2A1,VEGFA	13
Infectious Disease	Bacterial Infection	5,45E-19		0,041		C5AR1,CCL3L1/CCL3L3,CCL4,CCR1,CCRL2,CD14,CD209,CD80,CEBPB,CXCL6,CXCR2,DUSP1,F3,FGR,ICAM1,IL1B,IL1RN,IL6,LCN2,LILRB3,NFKBID,NLRP3,OLFM4,PTAFR,RETN,S100A9,SELP,SLPI,TIMP1,Tlr12,TLR9,TNFAIP3,TREM1,ZFP36	34
Tissue Morphology	degradation of connective tissue	2,96E-05		0,027	bias	IL1B,IL1RN,IL33,IL6,OSM,SLPI,TNFAIP6	7
Cell Death and Survival	necrosis of kidney	1,92E-05		0,021		ATF3,BNIP3,CA4,DUSP1,F3,HSPA1A/HSPA1B,HSPB1,ICAM1,IER3,IL1B,LCN2,MEFV,MT1E,MT1H,NFKBIA,PPP1R15A,SOD2	17
Organismal Development	mass of organism	2,55E-06		0,021	bias	ADIPOQ,FGF23,HDC,HSPA1A/HSPA1B,IL1B,IL1RN,IL6,MT1E,MT1H,MXD1,OSM,PTGES,RETN,SOCS3,TNIP1,ZFP36	16
Cancer, Cellular Development, Cellular Growth and Proliferation, Tumor Morphology	proliferation of tumor cells	3,96E-07		0,019		ADIPOQ,ATF3,CD80,CD86,CSF3R,CXCL1,CXCL3,CXCR2,CYTIP,DOK2,DUSP1,HSPA1A/HSPA1B,IL1B,IL1RN,IL6,LCN2,MT1E,MT1H,NDRG1,NFKBIA,NTS,OSM,RCAN1,S100A9,SLPI,SOCS3,TIMP1,TLR9,TMPRSS2,VEGFA,ZFP36	31
Cell Death and Survival	cell death of immune cells	3,77E-14		0,007		ATF3,CARD11,CCL4,CD14,CD80,CD86,CEBPB,CHI3L1,CSF2RB,CXCL1,CXCL2,GADD45B,ICAM1,IER3,IL1B,IL1RN,IL33,IL6,IL7R,LCN2,MEFV,MT1E,MT1H,NFIL3,NFKBIA,NFKBID,NLRP3,NR4A3,RCAN1,SLC2A1,SLPI,SOD2,SRGN,TIMP1,TLR9,TNFAIP3,TNFSF14,TREM1,VEGFA	39
Hematological Disease, Immunological Disease, Organismal Injury and Abnormalities	neutrophilia	1,13E-09		0,000		CSF3R,CXCL3,DUSP1,IL1B,IL1RN,IL6,NLRP3,S100A9,SELL,SOCS3	10
Hematological System Development and Function, Humoral Immune Response, Tissue Morphology	quantity of plasma cells	1,36E-06		0,000		Gp49a/Lilrb4,IL33,IL7R,MT1E,MT1H,RGS1,SELP	7
Immunological Disease	allergy	2,54E-11		-0,043		ADIPOQ,AQP3,CARD11,CCRL2,CD300LF,CSF2RB,CYTIP,DUSP1,FGR,Gp49a/Lilrb4,ICAM1,IL1B,IL1RN,IL33,IL36G,LTB4R,OSM,PTAFR,RGS1,S100A9,SELP,TIMP1,TLR9,TNFAIP3,ZFP36	25
Cancer, Cellular Development, Cellular Growth and Proliferation, Tumor Morphology	proliferation of cancer cells	3,02E-05		-0,056		ADIPOQ,CSF3R,CXCL1,CXCL3,DUSP1,IL1B,IL1RN,IL6,LCN2,NDRG1,OSM,RCAN1,S100A9,SOCS3,TLR9,VEGFA	16
Cell Death and Survival	cell death of blood cells	1,18E-15		-0,123		ATF3,CARD11,CCL3L1/CCL3L3,CCL4,CD14,CD80,CD86,CEBPB,CHI3L1,CSF2RB,CXCL1,CXCL2,GADD45B,ICAM1,IER3,IL1B,IL1RN,IL33,IL6,IL7R,LCN2,MEFV,MT1E,MT1H,MXD1,NFIL3,NFKBIA,NFKBID,NLRP3,NR4A3,OSM,RCAN1,SLC2A1,SLPI,SOD2,SRGN,TIMP1,TLR9,TNFAIP3,TNFSF14,TREM1,VEGFA	42
Nutritional Disease	obesity	2,04E-08		-0,133		ADIPOQ,ATF3,CA4,CD14,CEBPB,CYP2E1,DUSP1,GATM,HDC,HSPA1A/HSPA1B,ICAM1,IL1RN,IL6,MT1E,MT1H,NLRP3,NR4A3,RETN,SOCS3,VEGFA	20
Metabolic Disease	glucose metabolism disorder	1,16E-16		-0,145	bias	ADIPOQ,ATF3,CA4,CCL3L1/CCL3L3,CCL4,Ccl9,CCR1,CD80,CD86,CEBPB,CHI3L1,CYP2E1,DUSP1,FGF23,Gp49a/Lilrb4,HDC,HSPA1A/HSPA1B,HSPB1,ICAM1,Ifi204 (includes others),IL1B,IL1R2,IL1RN,IL6,LCN2,LILRB3,MT1E,NFKBIA,NLRP3,NR4A3,NTS,PGF,PIEZO2,PTAFR,RETN,RETNLB,RGS1,RSAD2,SELL,SELP,SERPINA3,SOD2,SRGN,STEAP4,TIMP1,TLR9,TNXB,VEGFA	48
Hematological System Development and Function, Humoral Immune Response, Tissue Morphology	quantity of B lymphocytes	3,36E-07		-0,150	bias	CD80,CEBPB,CXCR2,F3,GADD45B,GCNT2,Gp49a/Lilrb4,IL33,IL6,IL7R,LCN2,LILRB3,MT1E,MT1H,RGS1,SAMSN1,SELP,TLR9,VEGFA	19
Cancer	hyperplasia of goblet cells	2,46E-05		-0,152		ADIPOQ,IL33,LTB4R,SLPI	4
Dermatological Diseases and Conditions, Inflammatory Disease, Inflammatory Response	Dermatitis	1,45E-11		-0,164	bias	ADIPOQ,C5AR1,CARD11,CD300LF,CSF2RB,CYTIP,DUSP1,FGR,IL17RA,IL1B,IL1RN,IL33,IL6,LTB4R,NFKBIA,NLRP3,OSM,PTAFR,S100A9,SELL,SELP,SLPI,SOCS3,TIMP1,TLR9,TNFAIP3,VEGFA,ZFP36	28
Inflammatory Response	inflammation of eye	2,05E-06		-0,192	bias	CA4,CCL3L1/CCL3L3,CXCR2,IL17RA,IL1RN,SELP,TREM1	7
Lymphoid Tissue Structure and Development, Tissue Morphology	quantity of lymphatic system cells	1,20E-07		-0,193		CD80,CEBPB,CSF2RB,CSF3R,DOK2,IL33,IL6,IL7R,LCN2,MXD1,NFKBIA,RCAN1,RGS1,SELP,SLFN12L,SOCS3,SOD2,TIMP1	18
Gastrointestinal Disease, Hepatic System Disease, Organismal Injury and Abnormalities	injury of liver	3,40E-09		-0,212		ADIPOQ,ADM,BNIP3,CD14,CXCL1,CXCR2,CYP2E1,IL1RN,IL6,NLRP3,OSM,SDC4,TLR9	13
Cell Death and Survival	necrosis	7,25E-16		-0,214		ADAM8,ADIPOQ,ADM,ARG2,ATF3,BNIP3,C5AR1,CA4,CARD11,CCL3L1/CCL3L3,CCL4,Ccl9,CD14,CD80,CD86,CEBPB,CHI3L1,CHL1,CSF2RB,CSF3R,CXCL1,CXCL2,CXCL3,CYP2E1,DUSP1,EGLN3,F3,FGR,FMOD,G0S2,GADD45B,GLRX,GRINA,HSPA1A/HSPA1B,HSPB1,ICAM1,IER3,IL1B,IL1RN,IL33,IL6,IL7R,KCNJ10,LCN2,LGR5,LILRB3,MCOLN2,MEFV,MT1E,MT1H,MXD1,NDRG1,NFIL3,NFKBIA,NFKBID,NLRP3,NR4A3,NTS,OLR1,OSM,PENK,PGF,PPP1R15A,PTAFR,PTGES,RCAN1,S100A9,SDC4,…	85
Cell Death and Survival	apoptosis of hematopoietic cells	3,44E-05		-0,231		CCL3L1/CCL3L3,CCL4,GADD45B,IL1B,IL6,LCN2,MT1E,MT1H,MXD1,NFKBIA,NFKBID,OSM	12
Hematological System Development and Function, Tissue Morphology	quantity of mononuclear leukocytes	4,48E-14		-0,266	bias	ADIPOQ,C5AR1,CARD11,CCR1,CD80,CD86,CEBPB,CHI3L1,CSF2RB,CSF3R,CXCR2,CYTIP,DOK2,F3,FGF23,GADD45B,GCNT2,Gp49a/Lilrb4,ICAM1,IL17RA,IL33,IL6,IL7R,LCN2,LILRB3,MT1E,MT1H,NFIL3,NFKBIA,OSM,RGS1,SAMSN1,SELL,SELP,SLFN12L,SOCS3,TLR9,TNFAIP3,TNIP1,VEGFA,ZFP36	41
Cellular Development, Hematological System Development and Function, Hematopoiesis	differentiation of myeloid cells	4,27E-09		-0,280	bias	ADIPOQ,CCR1,CEBPB,CSF2RB,CSF3R,CXCR2,DUSP5,IL17RA,IL33,IL6,NFKBIA,SELP,SOCS3,TIMP1,TLR9,TREM1,TWIST2,ZFP36	18
Tissue Morphology	destruction of connective tissue	1,75E-05		-0,281		IL1B,IL1RN,IL33,IL6,NFKBIA,OSM,TNFAIP6	7
Cell Death and Survival	cell death	9,71E-15		-0,359		ADAM8,ADIPOQ,ADM,AQP3,ARG2,ASB2,ATF3,BNIP3,C5AR1,CA4,CARD11,CCBE1,CCL3L1/CCL3L3,CCL4,Ccl9,CD14,CD80,CD86,CEBPB,CHI3L1,CHL1,CSF2RB,CSF3R,CSRNP1,CXCL1,CXCL2,CXCL3,CXCR2,CYP26B1,CYP2E1,DUSP1,EGLN3,EPHA3,F3,FGR,FMOD,G0S2,GADD45B,GLRX,GRINA,HSPA1A/HSPA1B,HSPB1,ICAM1,IER3,IL1B,IL1RN,IL33,IL6,IL7R,ISG20,KCNJ10,LCN2,LGR5,LILRB3,MCOLN2,MEFV,MT1E,MT1H,MXD1,NDRG1,NFIL3,NFKBIA,NFKBID,NLRP3,NR4A3,NTS,OLR1,OSM…	96
Organismal Injury and Abnormalities, Tissue Morphology	volume of lesion	2,43E-05		-0,391		IL1B,IL1RN,IL6,NFKBIA,RCAN1,VEGFA	6
Cell Death and Survival	cell death of brain cells	3,97E-06		-0,399		CCL4,CHL1,CXCL1,CXCL3,GLRX,HSPB1,IL1B,IL1RN,LCN2,LILRB3,NFKBIA,PTGES,SERPINA3,SLC2A1,VEGFA	15
Hematological System Development and Function, Tissue Morphology	quantity of antigen presenting cells	2,57E-12		-0,413		ADIPOQ,C5AR1,CCBE1,Ccl9,Gp49a/Lilrb4,IL1B,IL1RN,IL33,IL6,IL7R,LCN2,MT1E,MT1H,NFKBIA,PTGES,SELL,SELP,SLFN12L,SOCS3,STEAP4,TNFAIP3,VEGFA	22
Carbohydrate Metabolism, Molecular Transport, Small Molecule Biochemistry	concentration of D-glucose	2,06E-05		-0,431		ADIPOQ,ADM,CYP4F2,FGF23,GATM,ICAM1,IL1B,IL6,MT1E,MT1H,PPP1R15A,RETN,SOD2,STEAP4	14
Immunological Disease	immediate hypersensitivity	3,39E-07		-0,447		ADIPOQ,CARD11,CCRL2,CD300LF,CSF2RB,DUSP1,FGR,Gp49a/Lilrb4,IL1RN,OSM,PTAFR,S100A9,SELP,TIMP1,TLR9,TNFAIP3,ZFP36	17
Cell Death and Survival	apoptosis of mesangial cells	1,72E-05		-0,447		ATF3,DUSP1,IL1B,NFKBIA,SOD2	5
Cancer	hyperplasia	1,49E-08		-0,451	bias	ADIPOQ,CCL3L1/CCL3L3,CD86,CEBPB,CSF2RB,CXCR2,DOK2,GADD45B,IL17RA,IL1B,IL33,IL6,LCN2,LTB4R,MT1E,MT1H,NFKBIA,OSM,PTGES,S100A9,SELL,SELP,SLPI,TIMP1,VEGFA,ZFP36	26
Hematological System Development and Function, Hypersensitivity Response, Tissue Morphology	quantity of eosinophils	3,44E-07		-0,464		ADIPOQ,C5AR1,CSF2RB,ICAM1,IL33,IL6,LTB4R,NFKBIA,SELL,SELP	10
Protein Synthesis	quantity of cytokine	8,51E-17		-0,471		ADIPOQ,C5AR1,CARD11,CCR1,CD14,CEBPB,CXCL6,CXCR2,DUSP1,F3,GATM,HDC,IL1B,IL1RN,IL6,NLRP3,OLFM4,OLR1,RSAD2,S100A9,SAMSN1,SELP,SOCS3,STEAP4,STX11,TREM1	26
Gastrointestinal Disease, Inflammatory Disease	Inflammatory Bowel Disease	5,19E-07		-0,504	bias	CD80,CD86,CSF2RB,ICAM1,IL1B,IL1RN,IL6,NFKBIA,NFKBID,NLRP3,RGS1,SLPI,SOCS3,TLR9,TNFAIP3,TREM1,VEGFA	17
Gastrointestinal Disease, Inflammatory Disease, Inflammatory Response	colitis	1,69E-06		-0,504	bias	CD80,CD86,ICAM1,IL1B,IL1RN,IL6,NFKBIA,NFKBID,NLRP3,SOCS3,TLR9,TREM1,VEGFA	13
Hematological System Development and Function, Inflammatory Response, Tissue Morphology	quantity of macrophages	4,70E-10		-0,506		ADIPOQ,C5AR1,CCBE1,Gp49a/Lilrb4,IL1B,IL33,LCN2,MT1E,MT1H,NFKBIA,PTGES,SELP,SLFN12L,SOCS3,STEAP4,TNFAIP3,VEGFA	17
Organismal Injury and Abnormalities, Tissue Morphology	size of lesion	4,92E-11		-0,520		ADIPOQ,ARG2,BNIP3,CXCL3,HSPA1A/HSPA1B,ICAM1,IL1B,IL1RN,IL33,IL6,NFKBIA,OLR1,PTGES,RCAN1,SELP,SOCS3,TIMP1,TNFAIP3,VEGFA	19
Immunological Disease	systemic autoimmune syndrome	3,14E-22		-0,548		ADAM8,ADIPOQ,ADM,ALPL,CCL3L1/CCL3L3,CCL4,Ccl9,CCR1,CCRL2,CD80,CD86,CEBPB,CHI3L1,CSF2RB,CSF3R,CXCL1,CXCL2,CXCL3,CXCL6,CXCR2,DUSP1,G0S2,GADD45B,Gp49a/Lilrb4,HSPA1A/HSPA1B,ICAM1,Ifi204 (includes others),IFIT1,IL17RA,IL1B,IL1R2,IL1RN,IL6,IL7R,LCN2,LILRB3,MEFV,NFKBIA,NR4A3,OSM,PTAFR,RGS1,S100A9,Saa3,SDC4,SELL,SELP,SLFN12L,SOCS3,SRGN,STEAP4,TIMP1,TLR9,TNFAIP3,TNFAIP6,TNXB,VEGFA,ZFP36	58
Hematological Disease, Immunological Disease, Organismal Injury and Abnormalities	leukocytosis	7,76E-09		-0,564		CSF3R,CXCL3,DUSP1,IL1B,IL1RN,IL6,NFKBIA,NLRP3,S100A9,SELL,SELP,SOCS3	12
Organismal Injury and Abnormalities	Lesion Formation	2,37E-17		-0,572		ADIPOQ,ARG2,BNIP3,CCL3L1/CCL3L3,CCR1,CEBPB,CXCL2,CXCL3,CYP2E1,F3,HSPA1A/HSPA1B,ICAM1,IL17RA,IL1B,IL1RN,IL33,IL6,LTB4R,MT1E,MT1H,NFKBIA,OLR1,PGF,PTGES,RCAN1,SELP,SLPI,SOCS3,SOD2,TIMP1,TNFAIP3,VEGFA,ZFP36	33
Gastrointestinal Disease, Hepatic System Disease, Organismal Injury and Abnormalities	damage of liver	1,21E-12		-0,581		ADIPOQ,ADM,BNIP3,CD14,CXCL1,CXCR2,CYP2E1,DUSP1,FGR,IL1B,IL1RN,IL6,MT1E,MT1H,NLRP3,OSM,SDC4,TLR9,TNFAIP3	19
Hematological System Development and Function, Inflammatory Response, Tissue Morphology	quantity of phagocytes	2,04E-20		-0,603		ADIPOQ,ATF3,C5AR1,CCBE1,CCL3L1/CCL3L3,Ccl9,CCR1,CSF3R,CXCR2,DOK2,F3,Gp49a/Lilrb4,HDC,ICAM1,IL17RA,IL1B,IL1RN,IL33,IL6,IL7R,LCN2,MT1E,MT1H,NFKBIA,PTGES,S100A9,SELL,SELP,SLFN12L,SOCS3,SRGN,STEAP4,STX11,TIMP1,TNFAIP3,VEGFA,ZFP36	37
Cellular Development, Cellular Growth and Proliferation, Hematological System Development and Function, Humoral Immune Response	proliferation of B lymphocytes	2,80E-07		-0,605		CARD11,CD14,CD80,CD86,CEBPB,Gp49a/Lilrb4,IL1B,IL1RN,IL33,IL6,IL7R,LILRB3,NFKBIA,SAMSN1,SLPI,TLR9,TNFAIP3	17
Developmental Disorder	Hypertrophy	1,09E-06		-0,627		ADIPOQ,ADM,ATF3,CEBPB,DUSP1,FGF23,HSPA1A/HSPA1B,ICAM1,IER3,IL1B,IL33,IL6,NFKBIA,OSM,PGF,PTGES,RCAN1,SOD2,TIMP1,TNFAIP3,VEGFA	21
Protein Synthesis	quantity of IL-6 in blood	7,98E-08		-0,632		C5AR1,CD14,CEBPB,CXCL6,CXCR2,DUSP1,F3,IL1RN,STX11,TREM1	10
Protein Synthesis	quantity of enzyme	2,97E-06		-0,666	bias	ALPL,MT1E,MT1H,NLRP3,SELL,SELP,SOD2,STX11,TREM1	9
Cardiovascular System Development and Function, Hematological System Development and Function	blood pressure	1,18E-06		-0,776		ADIPOQ,ADM,ARG2,CYP4F2,DUSP1,EGLN3,IER3,IL1B,IL6,PTGES,SDC4,SOD2,TIMP1,TREM1,VEGFA	15
Protein Synthesis	quantity of protein in blood	5,23E-15		-0,781		ADIPOQ,ALPL,C5AR1,CARD11,CCR1,CD14,CEBPB,CXCL6,CXCR2,DUSP1,EGLN3,F3,FGF23,GATM,HDC,IL1B,IL1RN,IL6,MT1E,MT1H,NLRP3,OLFM4,OLR1,RCAN1,S100A9,SAMSN1,SELL,SELP,SOCS3,SOD2,STEAP4,STX11,TREM1	33
Infectious Disease	sepsis	3,10E-08		-0,849	bias	ADM,CCL3L1/CCL3L3,CD14,F3,IL1B,IL1R2,IL1RN,IL6,LCN2,NFKBIA,SOCS3,TREM1	12
Cardiovascular Disease	Heart Disease	2,35E-06		-0,874	bias	ADAM8,ADIPOQ,ADM,ATF3,CA4,CCL3L1/CCL3L3,CD14,CHI3L1,CSF3R,DUSP1,EGLN3,EPHA3,FGF23,HSPA1A/HSPA1B,ICAM1,IER3,IL1B,IL1RN,IL33,IL6,MARCKSL1,OLR1,PGF,PPP1R15A,RCAN1,RGS1,SELP,SOD2,TIMP1,TLR9,VEGFA	31
Infectious Disease	Parasitic Infection	1,14E-05		-0,875	bias	C5AR1,CCR1,CXCR2,HDC,ICAM1,IL33,IL6,NLRP3,PTAFR,TLR9	10
Cell Death and Survival	apoptosis	9,96E-15		-0,877		ADAM8,ADIPOQ,ADM,AQP3,ARG2,ASB2,ATF3,BNIP3,C5AR1,CA4,CCBE1,CCL3L1/CCL3L3,CCL4,Ccl9,CD14,CD80,CEBPB,CHI3L1,CHL1,CSF2RB,CSF3R,CSRNP1,CXCL1,CXCL2,CXCR2,CYP26B1,CYP2E1,DUSP1,EGLN3,EPHA3,F3,FGR,FMOD,G0S2,GADD45B,GLRX,HSPA1A/HSPA1B,HSPB1,ICAM1,IER3,IL1B,IL1RN,IL33,IL6,IL7R,LCN2,LGR5,MEFV,MT1E,MT1H,MXD1,NDRG1,NFIL3,NFKBIA,NFKBID,NLRP3,NR4A3,NTS,OLR1,OSM,PGF,PPP1R15A,PTAFR,PTGES,RCAN1,S100A9,SDC4,SELL,SE…	85
Protein Synthesis	quantity of interleukin	2,00E-12		-0,893		C5AR1,CARD11,CD14,CEBPB,CXCL6,CXCR2,DUSP1,F3,IL1B,IL1RN,IL6,NLRP3,OLFM4,OLR1,SELP,STX11,TREM1	17
Cell-To-Cell Signaling and Interaction	communication of cells	1,50E-07		-0,956		ADIPOQ,ADM,ASB2,C5AR1,CARD11,CCL4,CCR1,CCRL2,CD14,CHL1,CXCL1,CXCL6,CXCR2,DOK2,DUSP1,EPHB3,GPR35,IFITM1,IL1B,IL1RN,IL36G,IL6,IL7R,LGR5,LILRB3,LTB4R,OSM,PENK,PGF,PTAFR,RCAN1,RGS1,S100A9,SOCS3,TNFAIP6,TREM1,VEGFA	37
Cardiovascular Disease	Infarction	1,88E-10		-0,966		ADAM8,ADIPOQ,BNIP3,CCL3L1/CCL3L3,CD14,CSF3R,F3,HSPA1A/HSPA1B,HSPB1,IL1B,IL1RN,IL6,NFKBIA,OLR1,PTGES,RCAN1,SELP,TIMP1,TNFAIP3,VEGFA	20
Infectious Disease	infection of mammalia	2,76E-13		-0,977	bias	C5AR1,CCL3L1/CCL3L3,CCR1,CD14,CEBPB,CSF2RB,CXCL3,CXCL6,CXCR2,DUSP1,FGR,IL17RA,IL1B,IL1RN,IL33,IL6,LCN2,OASL,OLFM4,PTAFR,SELP,SLPI,STX11,TIMP1,Tlr12,TLR9,TREM1	27
Humoral Immune Response, Protein Synthesis	production of antibody	7,16E-12		-1,036		ATF3,CARD11,CCR1,CD80,CD86,CEBPB,CHI3L1,CSF2RB,CXCR2,GADD45B,Gp49a/Lilrb4,IL33,IL6,LTB4R,MT1E,MT1H,NFIL3,NFKBIA,RCAN1,RGS1,RSAD2,SAMSN1,SELP,TLR9	24
Humoral Immune Response, Protein Synthesis	quantity of immunoglobulin	1,67E-11		-1,036		ATF3,CARD11,CCR1,CD80,CD86,CEBPB,CHI3L1,CSF2RB,CXCR2,GADD45B,Gp49a/Lilrb4,IL33,IL6,LTB4R,MT1E,MT1H,NFIL3,NFKBIA,RCAN1,RGS1,RSAD2,SAMSN1,SELP	23
Cell Death and Survival	apoptosis of neutrophils	3,61E-06		-1,042		CXCL1,CXCL2,IL1B,IL1RN,IL6,SLPI,TREM1	7
Cell Death and Survival	neuronal cell death	9,11E-09		-1,047		ADAM8,ATF3,BNIP3,CCL3L1/CCL3L3,CCL4,CHL1,CXCL1,CXCL3,DUSP1,EGLN3,GLRX,HSPB1,IL1B,IL1RN,IL6,KCNJ10,LCN2,LILRB3,MT1E,MT1H,NFKBIA,NR4A3,NTS,OSM,PENK,RCAN1,SERPINA3,SLC2A1,SOD2,VEGFA	30
Inflammatory Response	inflammation of intestine	8,98E-09		-1,048	bias	CCL3L1/CCL3L3,CCR1,CD80,CD86,ICAM1,IL1B,IL1RN,IL6,NFKBIA,NFKBID,NLRP3,SOCS3,TLR9,TNFAIP3,TNFSF14,TREM1,VEGFA	17
Cell Death and Survival	apoptosis of leukocytes	5,75E-14		-1,074		ATF3,CCL4,CD14,CD80,CEBPB,CHI3L1,CXCL1,CXCL2,GADD45B,ICAM1,IER3,IL1B,IL1RN,IL6,IL7R,LCN2,MEFV,MT1E,MT1H,NFKBIA,NFKBID,NR4A3,RCAN1,SLPI,SOD2,SRGN,TIMP1,TLR9,TNFAIP3,TNFSF14,TREM1,VEGFA	32
Inflammatory Response	inflammation of organ	9,55E-21		-1,078	bias	ADIPOQ,ATF3,C5AR1,CA4,CARD11,CCL3L1/CCL3L3,CCL4,CCR1,CD14,CD300LF,CD80,CD86,CEBPB,CSF2RB,CXCL1,CXCL2,CXCL3,CXCL6,CXCR2,CYP2E1,CYTIP,DUSP1,FGR,GADD45B,HDC,HPX,ICAM1,IL17RA,IL1B,IL1RN,IL33,IL6,LTB4R,MT1E,MT1H,NFKBIA,NFKBID,NLRP3,OLFM4,OSM,PTAFR,PTGES,RETNLB,S100A9,SELL,SELP,SLPI,SOCS3,SOD2,TIMP1,TLR9,TNFAIP3,TNFAIP6,TNFSF14,TREM1,VEGFA,ZFP36	57
Digestive System Development and Function, Gastrointestinal Disease, Hepatic System Development and Function, Hepatic System Disease, Inflammatory Disease, Inflammatory Response, Organ Development	inflammation of liver	3,68E-08		-1,091	bias	ADIPOQ,CCL3L1/CCL3L3,CCL4,CD14,CXCL1,CXCL2,CXCL3,CXCL6,CYP2E1,HPX,IL1RN,IL6,SOD2,TIMP1,TNFAIP3,ZFP36	16
Cell Death and Survival	apoptosis of connective tissue cells	9,75E-06		-1,094		ADIPOQ,ADM,ATF3,Ccl9,CEBPB,DUSP1,IL1B,MT1E,MT1H,NFKBIA,NFKBID,NLRP3,TIMP1,TNFSF14,TNIP1,VEGFA	16
Cell Death and Survival	apoptosis of blood cells	2,22E-15		-1,105		ATF3,CCL3L1/CCL3L3,CCL4,CD14,CD80,CEBPB,CHI3L1,CXCL1,CXCL2,GADD45B,ICAM1,IER3,IL1B,IL1RN,IL6,IL7R,LCN2,MEFV,MT1E,MT1H,MXD1,NFKBIA,NFKBID,NR4A3,OSM,RCAN1,SLPI,SOD2,SRGN,TIMP1,TLR9,TNFAIP3,TNFSF14,TREM1,VEGFA	35
Hematological System Development and Function, Inflammatory Response, Tissue Morphology	quantity of neutrophils	1,62E-16		-1,190		ADIPOQ,C5AR1,CCL3L1/CCL3L3,CSF3R,CXCR2,DOK2,F3,HDC,ICAM1,IL17RA,IL1B,IL6,LCN2,MT1E,MT1H,NFKBIA,S100A9,SELL,SELP,SLFN12L,SOCS3,STX11,TIMP1,TNFAIP3,ZFP36	25
Organismal Injury and Abnormalities	Cytosis	2,56E-09		-1,289	bias	ADIPOQ,CSF3R,CXCL3,DUSP1,EGLN3,IL1B,IL1RN,IL6,MT1E,MT1H,NFKBIA,NLRP3,RCAN1,S100A9,SELL,SELP,SOCS3,SOD2,VEGFA	19
Hematological System Development and Function, Tissue Morphology	quantity of granulocytes	9,98E-19		-1,304		ADIPOQ,C5AR1,CCL3L1/CCL3L3,CSF2RB,CSF3R,CXCL6,CXCR2,DOK2,DUSP1,F3,HDC,ICAM1,IL17RA,IL1B,IL33,IL6,LCN2,LTB4R,MT1E,MT1H,MXD1,NFKBIA,S100A9,SELL,SELP,SLFN12L,SOCS3,STX11,TIMP1,TNFAIP3,ZFP36	31
Cell Death and Survival	cell death of liver cells	3,66E-10		-1,319		ADIPOQ,ADM,CEBPB,CXCL3,CYP2E1,GADD45B,IER3,IL1RN,IL33,IL6,NFKBIA,OSM,SOCS3,SOD2,TIMP1,TLR9,TNFSF14,TNIP1	18
Organismal Survival	mortality	2,68E-10		-1,329	bias	ADIPOQ,ADM,CD14,CXCL3,CXCR2,DUSP1,ICAM1,IL1B,IL33,IL6,SLPI,SOCS3,TLR9,TREM1,VEGFA	15
Cardiovascular Disease, Organismal Injury and Abnormalities, Tissue Morphology	size of infarct	2,54E-06		-1,340		ADIPOQ,BNIP3,HSPA1A/HSPA1B,IL1B,IL1RN,IL6,NFKBIA,OLR1,RCAN1,TNFAIP3,VEGFA	11
Humoral Immune Response, Protein Synthesis	quantity of IgG	7,57E-09		-1,379		ATF3,CARD11,CCR1,CD80,CD86,CEBPB,CSF2RB,GADD45B,IL6,MT1E,MT1H,NFIL3,NFKBIA,RCAN1,RSAD2,SAMSN1,SELP	17
Nutritional Disease	adult-onset obesity	9,77E-06		-1,387	bias	DUSP1,ICAM1,IL6,MT1E,MT1H	5
Cell Death and Survival	cell death of hepatocytes	2,08E-07		-1,452		ADIPOQ,CXCL3,CYP2E1,GADD45B,IL1RN,IL33,IL6,NFKBIA,OSM,SOD2,TLR9,TNFSF14,TNIP1	13
Cell Death and Survival	apoptosis of muscle cells	7,41E-07		-1,463		ADIPOQ,ADM,BNIP3,HSPB1,IL1B,IL1RN,IL33,IL6,LCN2,NFKBIA,NR4A3,SOCS3,SOD2,TIMP1,TNFAIP3,VEGFA	16
Cell Death and Survival	cell death of muscle cells	5,73E-06		-1,555		ADIPOQ,ADM,BNIP3,HSPB1,IL1B,IL1RN,IL33,IL6,LCN2,NFKBIA,NR4A3,PPP1R15A,SOCS3,SOD2,TIMP1,TNFAIP3,VEGFA	17
Cell Death and Survival	apoptosis of cardiomyocytes	4,85E-06		-1,581		ADIPOQ,ADM,BNIP3,IL1B,IL1RN,IL33,IL6,LCN2,SOCS3,SOD2,TNFAIP3,VEGFA	12
Hematological System Development and Function, Inflammatory Response, Tissue Morphology	quantity of monocytes	4,22E-06		-1,644		CSF3R,DOK2,ICAM1,IL33,LCN2,NFKBIA,SELL,SELP,SLFN12L	9
Organismal Injury and Abnormalities	Fibrosis	5,18E-11		-1,651		ADIPOQ,ARG2,ATF3,CCR1,CEBPB,F3,HILPDA,HPX,HSPB1,ICAM1,IL17RA,IL1B,IL1R2,IL1RN,IL6,MT1E,MT1H,NFKBIA,NLRP3,OSM,RETNLB,SELL,SELP,SOCS3,SOD2,TIMP1,TNFAIP3,VEGFA	28
Cardiovascular Disease, Developmental Disorder, Skeletal and Muscular Disorders	hypertrophy of cardiomyocytes	4,54E-08		-1,660		ADIPOQ,ATF3,DUSP1,IER3,IL1B,IL33,IL6,NFKBIA,OSM,PTGES,TIMP1,TNFAIP3	12
Cell Death and Survival	cell death of cardiomyocytes	8,50E-07		-1,724		ADIPOQ,ADM,BNIP3,HSPB1,IL1B,IL1RN,IL33,IL6,LCN2,PPP1R15A,SOCS3,SOD2,TNFAIP3,VEGFA	14
Neurological Disease	seizures	3,02E-13		-1,845	bias	ADIPOQ,ADM,ALPL,ATF3,C10orf10,CA4,CCR1,DUSP1,DUSP5,GADD45B,HSPA1A/HSPA1B,IL1B,IL1RN,IL6,KCNJ10,MT1E,MT1H,NFIL3,NR4A3,RGS1,SLC2A1,SOCS3,SOD2,SRGN,ZFP36	25
Organismal Development	morphology of body cavity	5,83E-06	Decreased	-2,000	bias	ADIPOQ,ADM,ALPL,ATF3,CARD11,CCBE1,CCR1,CD80,CD86,CEBPB,CSF2RB,CXCR2,CYP2E1,DOK2,DUSP1,EGLN3,EPHA3,F3,IL1RN,IL6,IL7R,MT1E,MT1H,NFKBIA,OSM,PPP1R15A,RGS1,SELL,SELP,SOCS3,SOD2,TIMP1,TNFSF14,VEGFA,ZFP36	35
Organismal Development	abnormal morphology of body cavity	7,22E-06	Decreased	-2,000	bias	ADIPOQ,ADM,ALPL,ATF3,CARD11,CCBE1,CCR1,CD80,CD86,CEBPB,CSF2RB,CXCR2,CYP2E1,DOK2,DUSP1,EGLN3,EPHA3,F3,IL1RN,IL6,IL7R,MT1E,MT1H,NFKBIA,PPP1R15A,RGS1,SELL,SELP,SOCS3,SOD2,TIMP1,TNFSF14,VEGFA,ZFP36	34
Cell Death and Survival	necrosis of liver	5,23E-14	Decreased	-2,007		ADIPOQ,ADM,CD14,CEBPB,CXCL3,CYP2E1,F3,GADD45B,IER3,IL1RN,IL33,IL6,MT1E,MT1H,NFKBIA,OSM,SELL,SELP,SOCS3,SOD2,TIMP1,TLR9,TNFSF14,TNIP1	24
Nutritional Disease	weight loss	1,45E-09	Decreased	-2,068	bias	ADIPOQ,ATF3,CXCL3,DUSP1,HSPA1A/HSPA1B,IL17RA,IL1RN,IL6,IL7R,MT1E,MT1H,NR4A3,SELP,SOCS3,STX11,TIMP1,ZFP36	17
Cancer, Immunological Disease	hyperplasia of spleen	3,74E-06	Decreased	-2,138	bias	GADD45B,LCN2,MT1E,MT1H,SELL,SELP,VEGFA,ZFP36	8
Lymphoid Tissue Structure and Development	morphology of lymphatic system component	8,14E-06	Decreased	-2,169	bias	ALPL,CARD11,CD80,CD86,CEBPB,CXCR2,DOK2,EGLN3,IL1RN,IL7R,MT1E,MT1H,MXD1,NFKBIA,PPP1R15A,RGS1,SELL,SELP,TNFSF14,VEGFA,ZFP36	21
Inflammatory Disease, Inflammatory Response, Organismal Injury and Abnormalities, Renal and Urological Disease	glomerulonephritis	2,18E-08	Decreased	-2,180	bias	CCL3L1/CCL3L3,CCL4,CCR1,CEBPB,GADD45B,ICAM1,IL1RN,IL6,NFKBIA,SELP,TLR9,TNFAIP3,TNFSF14,VEGFA	14
Cell Death and Survival	apoptosis of mononuclear leukocytes	7,04E-07	Decreased	-2,185		CCL4,CD80,CHI3L1,GADD45B,ICAM1,IER3,IL1B,IL6,IL7R,LCN2,MT1E,MT1H,NFKBIA,NFKBID,NR4A3,RCAN1,TIMP1,TNFSF14,VEGFA	19
Cell Death and Survival	apoptosis of lymphocytes	2,18E-06	Decreased	-2,185		CCL4,CD80,CHI3L1,GADD45B,ICAM1,IER3,IL1B,IL6,IL7R,LCN2,MT1E,MT1H,NFKBIA,NFKBID,NR4A3,RCAN1,TIMP1,VEGFA	18
Cell Death and Survival	apoptosis of liver cells	1,89E-07	Decreased	-2,353		ADIPOQ,ADM,CEBPB,GADD45B,IL6,NFKBIA,OSM,SOCS3,SOD2,TIMP1,TLR9,TNFSF14,TNIP1	13
Cancer, Immunological Disease	hyperplasia of lymphoid organ	4,73E-06	Decreased	-2,360	bias	CSF2RB,GADD45B,LCN2,MT1E,MT1H,SELL,SELP,VEGFA,ZFP36	9
Cell Death and Survival	apoptosis of neurons	3,39E-06	Decreased	-2,412		ADAM8,ATF3,BNIP3,CCL3L1/CCL3L3,CCL4,CHL1,DUSP1,EGLN3,GLRX,HSPB1,IL1B,MT1E,MT1H,NFKBIA,NR4A3,NTS,SERPINA3,SOD2,VEGFA	19
Inflammatory Disease, Inflammatory Response, Organismal Injury and Abnormalities, Renal and Urological Disease	Nephritis	4,89E-09	Decreased	-2,595	bias	CCL3L1/CCL3L3,CCL4,CCR1,CD80,CEBPB,GADD45B,ICAM1,IL1RN,IL6,MT1E,MT1H,NFKBIA,SELP,TLR9,TNFAIP3,TNFSF14,VEGFA	17
Organismal Injury and Abnormalities	oxidative stress	2,38E-07	Decreased	-2,764	bias	ADIPOQ,ADM,MT1E,MT1H,NR4A3,RCAN1,SOD2,STEAP4	8
Connective Tissue Disorders, Immunological Disease, Inflammatory Disease, Skeletal and Muscular Disorders	rheumatoid arthritis	1,55E-21				ADAM8,ADIPOQ,ADM,ALPL,CCL3L1/CCL3L3,CCL4,Ccl9,CCR1,CCRL2,CD80,CD86,CEBPB,CHI3L1,CSF2RB,CSF3R,CXCL1,CXCL2,CXCL3,CXCL6,CXCR2,DUSP1,G0S2,GADD45B,HSPA1A/HSPA1B,ICAM1,IL17RA,IL1B,IL1R2,IL1RN,IL6,IL7R,MEFV,NFKBIA,NR4A3,OSM,S100A9,Saa3,SDC4,SLFN12L,SOCS3,STEAP4,TIMP1,TLR9,TNFAIP3,TNFAIP6,TNXB,VEGFA,ZFP36	48
Cellular Function and Maintenance	function of phagocytes	5,97E-21				CCBE1,CCR1,CD14,CD209,CD300LF,CEBPB,CHI3L1,CSF2RB,CXCL6,CXCR2,DOK2,F3,FGR,GADD45B,Gp49a/Lilrb4,ICAM1,IL1B,IL6,LCN2,LTB4R,MARCKSL1,MT1E,MT1H,NFKBIA,NLRP3,RGS1,SAMSN1,SELL,SELP,SLPI,STX11,Tlr12,TLR9,VEGFA,ZFP36	35
Cellular Function and Maintenance	function of antigen presenting cells	4,50E-17				CCBE1,CCR1,CD14,CD209,CEBPB,CHI3L1,CSF2RB,DOK2,F3,FGR,GADD45B,ICAM1,IL1B,IL6,LTB4R,MARCKSL1,MT1E,MT1H,NFKBIA,NLRP3,RGS1,SAMSN1,SELL,SLPI,Tlr12,TLR9,VEGFA,ZFP36	28
Cellular Function and Maintenance, Hematological System Development and Function	function of myeloid cells	2,18E-16				ADIPOQ,CCBE1,CCR1,CD14,CEBPB,CSF2RB,CXCL6,CXCR2,DOK2,F3,FGR,ICAM1,IL1B,IL6,LTB4R,MARCKSL1,MT1E,MT1H,NFKBIA,NLRP3,SELL,SELP,SLPI,STX11,Tlr12,TLR9,ZFP36	27
Connective Tissue Disorders, Immunological Disease, Inflammatory Disease, Skeletal and Muscular Disorders	juvenile rheumatoid arthritis	3,58E-16				ADM,CCL3L1/CCL3L3,CCL4,CCR1,CD80,CD86,CEBPB,GADD45B,HSPA1A/HSPA1B,IL17RA,IL1B,IL1RN,IL6,NFKBIA,NR4A3,OSM,S100A9,TNFAIP3,ZFP36	19
Dermatological Diseases and Conditions	psoriasis	2,49E-15				ADM,AQP3,CEBPB,CXCL1,CXCL3,CXCL6,CXCR2,CYP2E1,DUSP1,G0S2,ICAM1,IFIT1,IFITM1,IL17RA,IL1B,IL1RN,IL33,IL36G,IL6,ISG20,LCN2,NFIL3,OASL,OSM,PGF,RGS1,RSAD2,S100A9,SLPI,SOD2,TLR9,TNFAIP3,TNFAIP6,TNIP1,TNXB,VEGFA,ZFP36	37
Connective Tissue Disorders, Immunological Disease, Inflammatory Disease, Skeletal and Muscular Disorders	polyarticular juvenile rheumatoid arthritis	1,30E-14				ADM,CCL3L1/CCL3L3,CCL4,CCR1,CEBPB,GADD45B,HSPA1A/HSPA1B,IL17RA,IL1B,IL6,NFKBIA,NR4A3,OSM,S100A9,TNFAIP3,ZFP36	16
Cellular Function and Maintenance, Hematological System Development and Function	function of lymphocytes	1,58E-14				ATF3,CARD11,CCRL2,CD80,CD86,CEBPB,CHI3L1,CSF2RB,CXCR2,DUSP1,GADD45B,ICAM1,IL1B,IL33,IL6,LILRB3,MT1E,MT1H,MXD1,NFKBID,RCAN1,RGS1,SAMSN1,SELL,SELP,SLPI,STX11,TLR9,TNFSF14	29
Cellular Function and Maintenance, Hematological System Development and Function	function of macrophages	2,56E-13				CCBE1,CCR1,CD14,CEBPB,DOK2,F3,FGR,ICAM1,IL1B,IL6,LTB4R,MARCKSL1,MT1E,MT1H,NFKBIA,NLRP3,SELL,SLPI,Tlr12,TLR9,ZFP36	21
Organismal Injury and Abnormalities, Reproductive System Disease	endometriosis	2,09E-12				ADIPOQ,C10orf10,CADM3,CCL4,CCR1,CEBPB,CXCR2,DUSP1,G0S2,HSPA1A/HSPA1B,HSPB1,ICAM1,IL1R2,IL6,ISG20,LTB4R,MT1E,MT1H,MXD1,NFIL3,PENK,PTAFR,S100A9,SLPI,VEGFA,ZFP36	26
Gastrointestinal Disease, Immunological Disease, Ophthalmic Disease	Sjogren's syndrome	1,57E-11				CCL3L1/CCL3L3,CCL4,Ccl9,CXCL3,CXCL6,F3,IFITM1,MATK,NFKBIA,OSM,SOCS3,TIMP1,TLR9,VEGFA	14
Cellular Function and Maintenance, Hematological System Development and Function	function of helper T lymphocytes	3,98E-11				ATF3,CCRL2,CEBPB,CHI3L1,CXCR2,DUSP1,GADD45B,IL33,IL6,LILRB3,RCAN1,SAMSN1,TLR9	13
Cellular Function and Maintenance, Hematological System Development and Function	function of T lymphocytes	1,94E-10				ATF3,CCRL2,CD80,CD86,CEBPB,CHI3L1,CSF2RB,CXCR2,DUSP1,GADD45B,ICAM1,IL33,IL6,LILRB3,RCAN1,SAMSN1,SELL,SELP,STX11,TLR9,TNFSF14	21
Neurological Disease	epileptic seizure	2,03E-10				ADM,ATF3,C10orf10,CCR1,DUSP1,DUSP5,GADD45B,HSPA1A/HSPA1B,IL1B,NFIL3,NR4A3,RGS1,SOCS3,SRGN,ZFP36	15
Cellular Function and Maintenance, Hematological System Development and Function	function of Th2 cells	8,68E-10				ATF3,CCRL2,CEBPB,CHI3L1,CXCR2,GADD45B,IL33,IL6,LILRB3,SAMSN1	10
Neurological Disease	epilepsy	2,83E-09				ADM,ATF3,C10orf10,CA4,CCR1,DUSP1,DUSP5,GADD45B,HSPA1A/HSPA1B,IL1B,NFIL3,NR4A3,RGS1,SLC2A1,SOCS3,SRGN,ZFP36	17
Dermatological Diseases and Conditions, Inflammatory Disease	Acne	6,12E-09				CCR1,CD14,CXCL2,ICAM1,IL1B,IL1R2,IL36G,S100A9,SELL,SOD2,TIMP1	11
Endocrine System Disorders, Gastrointestinal Disease, Metabolic Disease	experimentally-induced diabetes	6,68E-09				DUSP1,HSPB1,ICAM1,IL1B,IL1RN,LCN2,MT1E,RGS1,RSAD2,SERPINA3,TIMP1,VEGFA	12
Cell Morphology	morphology of leukocytes	6,83E-09				CARD11,CCR1,CEBPB,CHI3L1,CSF3R,CYTIP,FGR,Gp49a/Lilrb4,HDC,ICAM1,IL1RN,IL6,IL7R,LILRB3,MT1E,MT1H,MXD1,NFKBIA,RCAN1,SELP,SRGN,TNFSF14	22
Infectious Disease, Respiratory Disease	severe acute respiratory syndrome	1,04E-08				CSF2RB,IER3,IL6,LCN2,LTB4R,MXD1,NFIL3,NFKBIA,PYGL,S100A9,SLPI,TIMP1	12
Infectious Disease, Respiratory Disease	infection of respiratory tract	1,12E-08				CSF2RB,IER3,IL6,LCN2,LTB4R,MXD1,NFIL3,NFKBIA,PTAFR,PYGL,S100A9,SLPI,TIMP1	13
Cell Morphology	morphology of blood cells	1,14E-08				CARD11,CCR1,CEBPB,CHI3L1,CSF3R,CYTIP,F3,FGR,Gp49a/Lilrb4,HDC,ICAM1,IL1RN,IL6,IL7R,LILRB3,MT1E,MT1H,MXD1,NFKBIA,PPP1R15A,RCAN1,SELP,SRGN,TNFSF14	24
Cellular Function and Maintenance, Hematological System Development and Function	function of granulocytes	1,59E-08				ADIPOQ,CCR1,CD14,CSF2RB,CXCL6,CXCR2,FGR,IL1B,IL6,LTB4R,SELP,STX11	12
Cellular Function and Maintenance, Hematological System Development and Function	function of Th1 cells	4,51E-08				CEBPB,CXCR2,DUSP1,GADD45B,IL6,RCAN1,SAMSN1,TLR9	8
Cancer, Organ Development, Organismal Injury and Abnormalities, Renal and Urological Disease	Renal Cancer and Tumors	7,63E-08				ADAM8,ADM,CCR1,CXCL2,HILPDA,IL17RA,IL1RN,IL6,LILRB3,MT1E,MT1H,MXD1,NFKBIA,SELP,SMOX,SOD2,TIMP1,VEGFA	18
Immunological Disease	abnormal quantity of cytokine	9,69E-08				CCL3L1/CCL3L3,CD14,CD86,CEBPB,CXCR2,Gp49a/Lilrb4,ICAM1,NFKBIA,OLFM4,SELP,TREM1	11
Cancer, Organ Development, Organismal Injury and Abnormalities, Renal and Urological Disease	renal cancer	2,03E-07				ADAM8,ADM,CCR1,CXCL2,HILPDA,IL17RA,IL1RN,LILRB3,MT1E,MT1H,MXD1,NFKBIA,SELP,SMOX,SOD2,TIMP1,VEGFA	17
Cellular Function and Maintenance, Hematological System Development and Function	function of neutrophils	2,62E-07				CCR1,CD14,CXCL6,CXCR2,FGR,IL1B,IL6,LTB4R,SELP,STX11	10
Infectious Disease	tuberculosis	2,94E-07				CD14,CD209,CXCR2,IL6,LCN2,OLFM4,RETN,TLR9	8
Immunological Disease	abnormality of immune system	3,38E-07				CCL3L1/CCL3L3,CD14,CD80,CD86,CEBPB,CXCR2,Gp49a/Lilrb4,ICAM1,NFKBIA,OLFM4,SELP,TREM1	12
Organismal Functions, Organismal Injury and Abnormalities	healing of lesion	3,59E-07				ADM,CXCR2,ICAM1,IL1RN,IL6,MT1E,MT1H,PENK,PGF,SDC4,SELL,SLPI,VEGFA	13
Cancer, Organ Development, Organismal Injury and Abnormalities, Renal and Urological Disease	renal-cell carcinoma	3,68E-07				ADAM8,ADM,CCR1,CXCL2,IL17RA,IL1RN,LILRB3,MT1E,MT1H,MXD1,NFKBIA,SELP,SMOX,SOD2,TIMP1	15
Metabolic Disease, Neurological Disease, Psychological Disorders	Alzheimer's disease	4,35E-07				CD14,CHI3L1,CHL1,CXCR2,F3,GCNT2,GLRX,HPX,HSPA1A/HSPA1B,ICAM1,IL1B,IL6,LCN2,OLR1,PENK,RCAN1,SELP,SERPINA3,SLC2A1,SOD2,TIMP1	21
Cellular Development, Cellular Growth and Proliferation, Hematological System Development and Function	proliferation of CD8+ T lymphocyte	5,81E-07				CD80,CD86,CYTIP,HSPA1A/HSPA1B,IL6	5
Lymphoid Tissue Structure and Development, Organ Morphology	abnormal morphology of lymphoid organ	7,84E-07				ALPL,CARD11,CD80,CD86,CEBPB,CXCR2,DOK2,EGLN3,IL1RN,IL7R,MT1E,MT1H,NFKBIA,PPP1R15A,RGS1,SELL,SELP,TNFSF14,VEGFA,ZFP36	20
Cardiovascular Disease	acute coronary syndrome	8,74E-07				ADAM8,ADIPOQ,CCL3L1/CCL3L3,CD14,CSF3R,HSPA1A/HSPA1B,IL1RN,IL6,OLR1,SELP,TLR9,VEGFA	12
Inflammatory Disease, Inflammatory Response, Organismal Injury and Abnormalities, Renal and Urological Disease	crescentic glomerulonephritis	9,82E-07				CCL3L1/CCL3L3,CCL4,ICAM1,IL1RN,VEGFA	5
Organismal Development	abnormal morphology of abdomen	1,15E-06				ADIPOQ,ALPL,ATF3,CCBE1,CCR1,CD80,CD86,CEBPB,CXCR2,CYP2E1,DOK2,DUSP1,EGLN3,FGF23,IL6,IL7R,MT1E,MT1H,NFKBIA,PPP1R15A,RGS1,SDC4,SELL,SELP,SOCS3,SOD2,TIMP1,TNFSF14,VEGFA,ZFP36	30
Cellular Function and Maintenance	elevation of Ca2+ in cytosol	1,28E-06				ADM,CCL3L1/CCL3L3,CCR1,CXCL1,CXCL2,CXCL3,CXCR2,IL1B	8
Endocrine System Disorders, Gastrointestinal Disease, Immunological Disease, Metabolic Disease	insulin-dependent diabetes mellitus	1,70E-06				CCL3L1/CCL3L3,CCL4,Ccl9,CCR1,CD80,CD86,Gp49a/Lilrb4,HSPA1A/HSPA1B,ICAM1,Ifi204 (includes others),IL1B,IL1R2,IL6,LILRB3,PTAFR,RGS1,SELL,SRGN,TNXB	19
Cancer	squamous-cell carcinoma	2,00E-06				CHI3L1,CXCL1,CXCL2,CXCL3,CYP2E1,IFIT1,IFITM1,IL1RN,IL6,IL7R,LCN2,MT1H,NFKBIA,PGF,PTGES,S100A9,Saa3,SLC2A1,SLPI,SOD2,SRGN,TIMP1,VEGFA	23
Organismal Injury and Abnormalities	development of lesion	2,07E-06				ADIPOQ,CXCL3,IL33,NLRP3,SELL,SELP,TNIP1,VEGFA	8
Organismal Functions, Organismal Injury and Abnormalities, Tissue Morphology	healing of wound	2,24E-06				ADM,CXCR2,ICAM1,IL6,MT1E,MT1H,PENK,PGF,SDC4,SELL,SLPI,VEGFA	12
Cellular Movement	distribution of cells	2,36E-06				CXCR2,EPHB3,NR4A3,PGF,SOCS3,VEGFA	6
Cardiovascular Disease	myocardial infarction	2,54E-06				ADAM8,ADIPOQ,CCL3L1/CCL3L3,CD14,CSF3R,HSPA1A/HSPA1B,IL1RN,IL6,OLR1,SELP,VEGFA	11
Organismal Injury and Abnormalities	Wound	2,62E-06				ADM,CXCR2,ICAM1,IL6,MT1E,MT1H,OSM,PENK,PGF,SDC4,SELL,SLPI,VEGFA	13
Cell Morphology, Inflammatory Response	morphology of phagocytes	3,03E-06				CCR1,CEBPB,CHI3L1,CSF3R,FGR,HDC,ICAM1,IL6,MT1E,MT1H,SRGN	11
Inflammatory Response	acute inflammatory response	3,57E-06				CXCL2,IL1B,IL6,LCN2,OSM	5
Dermatological Diseases and Conditions, Immunological Disease, Inflammatory Disease, Inflammatory Response	atopic dermatitis	4,00E-06				ADIPOQ,CARD11,CSF2RB,DUSP1,FGR,IL1RN,OSM,PTAFR,S100A9,SELP,TIMP1,TLR9,TNFAIP3,ZFP36	14
Cell Morphology, Hematological System Development and Function	morphology of myeloid cells	4,66E-06				CCR1,CHI3L1,CSF3R,FGR,ICAM1,IL6,MT1E,MT1H,MXD1,NFKBIA,SELP	11
Connective Tissue Disorders, Skeletal and Muscular Disorders	destruction of alveolar bone	4,89E-06				CXCL3,IL17RA,IL1B	3
Cellular Movement	arrest in movement of cells	5,12E-06				CXCL1,CXCL2,CXCR2,ICAM1,IL1B	5
Lymphoid Tissue Structure and Development, Organ Morphology, Organismal Development	abnormal morphology of spleen	6,20E-06				ALPL,CD80,CD86,CEBPB,CXCR2,DOK2,EGLN3,MT1E,MT1H,NFKBIA,PPP1R15A,SELL,SELP,TNFSF14,ZFP36	15
Dermatological Diseases and Conditions, Infectious Disease	lepromatous leprosy	6,24E-06				CCL4,CCR1,CCRL2,CD14,CD80,LILRB3	6
Cancer, Gastrointestinal Disease	oral cancer	8,17E-06				CHI3L1,CXCL1,CXCL2,CXCL3,DUSP1,HILPDA,IL1B,IL1RN,IL6,PGF,S100A9,SRGN,TIMP1	13
Gastrointestinal Disease, Hepatic System Disease	alcoholic liver disease	9,55E-06				ADIPOQ,CXCL1,CXCL2,CXCL6,CYP2E1,IL6	6
Infectious Disease	dengue shock syndrome	9,66E-06				F3,IL1B,IL1RN,IL6	4
Cellular Function and Maintenance	function of dendritic cells	9,96E-06				CD209,CHI3L1,CSF2RB,GADD45B,RGS1,SAMSN1,SELL,TLR9,VEGFA	9
Cell-To-Cell Signaling and Interaction	signaling of cells	1,05E-05				ADM,CCL4,CD14,CXCL6,IL1B,IL36G,IL6,OSM,PGF,S100A9,TNFAIP6,TREM1	12
Cancer	pelvic cancer	1,37E-05				ADIPOQ,ALPL,CARD11,CCL4,CHI3L1,CSF3R,CYTIP,DUSP1,FAM65B,HSPA1A/HSPA1B,HSPB1,ICAM1,IER3,IL33,IL6,IL7R,LCN2,LGR5,LILRB3,NFKBIA,PTAFR,PTGES,S100A9,SLC15A3,SLC16A3,SLC2A1,SLPI,SOCS3,TIMP1,TMPRSS2,TNFAIP2,TNIP1,TNXB,TWIST2,VEGFA,ZFP36	36
Connective Tissue Disorders, Inflammatory Disease, Skeletal and Muscular Disorders	osteoarthritis	1,47E-05				CD80,CXCL2,CXCL6,FMOD,IL1RN,IL6,SOD2,TIMP1,TLR9	9
Dermatological Diseases and Conditions, Infectious Disease	leprosy	1,52E-05				CCL4,CCR1,CCRL2,CD14,CD80,LILRB3,SLPI	7
Cell Morphology	abnormal morphology of cells	1,53E-05				ADIPOQ,ADM,ALPL,ATF3,CARD11,CD86,CEBPB,CHL1,CXCR2,CYP26B1,CYP2E1,CYTIP,DUSP1,EGLN3,EPHB3,F3,GLRX,Gp49a/Lilrb4,HSPA1A/HSPA1B,IL1B,IL1RN,IL6,KCNJ10,LILRB3,MT1E,MT1H,MXD1,NFKBIA,PPP1R15A,RCAN1,SELP,SOD2,TNFSF14,TNXB,VEGFA	35
Amino Acid Metabolism, Small Molecule Biochemistry	catabolism of essential amino acids	1,59E-05				CD80,CD86,HDC,IL6	4
Hereditary Disorder, Neurological Disease	peroxisomal acyl CoA oxidase deficiency	1,59E-05				CCR1,CEBPB,IL1B,IL1RN	4
Cell Signaling, Small Molecule Biochemistry, Vitamin and Mineral Metabolism	regulation of Ca2+	1,59E-05				FGF23,IL1B,NTS,VEGFA	4
Cardiovascular Disease, Organismal Injury and Abnormalities	formation of vascular lesion	1,62E-05				CCL3L1/CCL3L3,CCR1,CXCL2,IL6,LTB4R,NFKBIA,TIMP1,VEGFA,ZFP36	9
Cell Morphology, Hematological System Development and Function, Inflammatory Response	morphology of macrophages	1,88E-05				CCR1,CEBPB,CHI3L1,FGR,ICAM1,IL6,MT1E,MT1H	8
Inflammatory Response, Organismal Injury and Abnormalities, Renal and Urological Disease	acute renal allograft rejection	1,93E-05				CD80,CD86,SERPINA3	3
Amino Acid Metabolism, Small Molecule Biochemistry	catabolism of L-tryptophan	1,93E-05				CD80,CD86,IL6	3
Connective Tissue Development and Function, Tissue Development	development of granulation tissue	1,93E-05				PGF,PTGES,VEGFA	3
Cellular Movement, Hematological System Development and Function, Hypersensitivity Response, Immune Cell Trafficking, Inflammatory Response	infiltration by mast cells	1,93E-05				ICAM1,SELL,SELP	3
Cell Death and Survival, Nervous System Development and Function	loss of CA1 neuron	1,93E-05				ADIPOQ,CEBPB,PPP1R15A	3
Connective Tissue Disorders, Inflammatory Disease, Skeletal and Muscular Disorders	pseudogout	1,93E-05				IL1B,IL6,VEGFA	3
Cell-To-Cell Signaling and Interaction, Cellular Growth and Proliferation, Connective Tissue Development and Function	stimulation of synovial cells	1,93E-05				IL1B,IL6,OSM	3
Cell Signaling, Small Molecule Biochemistry	homeostasis of nitric oxide	2,23E-05				ADIPOQ,CD300LF,DUSP1,HSPA1A/HSPA1B,ICAM1	5
Cardiovascular Disease, Connective Tissue Disorders, Dermatological Diseases and Conditions, Inflammatory Disease, Skeletal and Muscular Disorders	systemic sclerosis	2,23E-05				CCL4,IL17RA,IL1B,IL6,RGS1	5
Cell-To-Cell Signaling and Interaction, Hematological System Development and Function, Immune Cell Trafficking, Tissue Development	attachment of phagocytes	2,46E-05				ADIPOQ,CD209,CSF2RB,ICAM1	4
Cellular Movement, Hematological System Development and Function, Immune Cell Trafficking, Inflammatory Response	transmigration of dendritic cells	2,46E-05				CCL4,CD209,ICAM1,IL1B	4
Carbohydrate Metabolism	gluconeogenesis	2,61E-05				ADIPOQ,ATF3,CEBPB,DUSP1,GATM,IL6,STEAP4	7
Hematological Disease, Infectious Disease	viral hemorrhagic fever	2,84E-05				CCL4,CD209,CXCL1,IL1RN,IL6	5
Cellular Movement, Hematological System Development and Function, Immune Cell Trafficking, Inflammatory Response	chemotaxis of dendritic cells	2,88E-05				C5AR1,CCL4,CCR1,CCRL2,CXCR2,IL1B	6
Endocrine System Disorders, Gastrointestinal Disease, Metabolic Disease	non-insulin-dependent diabetes mellitus	3,17E-05				ADIPOQ,CA4,CHI3L1,CYP2E1,ICAM1,IL1RN,IL6,NLRP3,PIEZO2,RETN,VEGFA	11
