# Supplementary material for: Targeting Tumor Cells with Anti-CD44 Antibody Triggers Macrophage-Mediated Immune Modulatory Effects in a Cancer Xenograft Model
Source: PLoS One. 2016 Jul 27;11(7):e0159716. doi: 10.1371/journal.pone.0159716 (PMC4963023; doi:10.1371/journal.pone.0159716)
Supplement: S3 Table — (XLS) [file pone.0159716.s012.xls]

## Sheet: Sheet0
Symbol	Ensembl	Entrez Gene ID	Entrez Gene Name	Fold Change	p-value
PTK2B	ENSG00000120899	2185	protein tyrosine kinase 2 beta	-3,131	1,06E-03
NTSR1	ENSG00000101188	4923	neurotensin receptor 1 (high affinity)	-2,773	3,24E-02
MPZL3	ENSG00000160588	196264	myelin protein zero-like 3	-2,723	4,31E-02
DAPK1	ENSG00000196730	1612	death-associated protein kinase 1	-2,667	1,06E-02
FLG	ENSG00000143631	2312	filaggrin	-2,486	9,82E-03
ZKSCAN8	ENSG00000198315	7745	zinc finger with KRAB and SCAN domains 8	-2,280	3,73E-04
CCNT1	ENSG00000129315	904	cyclin T1	-2,126	4,57E-02
PRSS1	ENSG00000204983		--	-2,070	8,02E-03
OSR1	ENSG00000143867	130497	odd-skipped related transciption factor 1	-2,027	5,64E-03
FAM133A	ENSG00000179083	286499	family with sequence similarity 133, member A	-2,023	8,30E-03
TAOK1	ENSG00000160551	57551	TAO kinase 1	-2,003	5,27E-03
APOL3/APOL4	ENSG00000128284		--	2,001	9,16E-03
NR4A2	ENSG00000153234	4929	nuclear receptor subfamily 4, group A, member 2	2,006	2,84E-02
DDIT4	ENSG00000168209	54541	DNA-damage-inducible transcript 4	2,012	1,33E-04
GBP3	ENSG00000117226		--	2,027	1,17E-03
RHOF	ENSG00000139725	54509	ras homolog family member F (in filopodia)	2,067	5,89E-03
IL11	ENSG00000095752	3589	interleukin 11	2,070	8,62E-03
PELI1	ENSG00000197329	57162	pellino E3 ubiquitin protein ligase 1	2,139	4,73E-03
SAT1	ENSG00000130066	6303	spermidine/spermine N1-acetyltransferase 1	2,154	1,35E-05
RGS2	ENSG00000116741	5997	regulator of G-protein signaling 2	2,156	8,46E-03
KYNU	ENSG00000115919	8942	kynureninase	2,188	1,83E-04
PALM	ENSG00000099864	5064	paralemmin	2,198	7,99E-03
HLA-B	ENSG00000234745		--	2,214	2,97E-02
GBP1	ENSG00000117228	2633	guanylate binding protein 1, interferon-inducible	2,220	2,31E-04
SLC12A7	ENSG00000113504	10723	solute carrier family 12 (potassium/chloride transporter), member 7	2,250	7,02E-04
ZC3H12A	ENSG00000163874	80149	zinc finger CCCH-type containing 12A	2,271	1,08E-02
SLIT2	ENSG00000145147	9353	slit homolog 2 (Drosophila)	2,277	9,91E-05
IL15	ENSG00000164136	3600	interleukin 15	2,287	4,42E-02
ABTB2	ENSG00000166016	25841	ankyrin repeat and BTB (POZ) domain containing 2	2,295	6,15E-05
NFKBIZ	ENSG00000144802	64332	nuclear factor of kappa light polypeptide gene enhancer in B-cells inhibitor, zeta	2,305	1,15E-04
RASD1	ENSG00000108551	51655	RAS, dexamethasone-induced 1	2,435	6,63E-03
LIMD2	ENSG00000136490	80774	LIM domain containing 2	2,453	6,20E-05
PIM3	ENSG00000198355	415116	Pim-3 proto-oncogene, serine/threonine kinase	2,471	1,47E-05
METRNL	ENSG00000176845	284207	meteorin, glial cell differentiation regulator-like	2,519	7,09E-04
GBP2	ENSG00000162645		--	2,544	3,40E-07
EHD1	ENSG00000110047	10938	EH-domain containing 1	2,545	6,37E-09
IFNGR2	ENSG00000159128	3460	interferon gamma receptor 2 (interferon gamma transducer 1)	2,584	7,81E-09
C1orf106	ENSG00000163362	55765	chromosome 1 open reading frame 106	2,604	5,40E-03
JUNB	ENSG00000171223	3726	jun B proto-oncogene	2,610	1,11E-08
TLR2	ENSG00000137462	7097	toll-like receptor 2	2,665	3,40E-07
MAP3K8	ENSG00000107968	1326	mitogen-activated protein kinase kinase kinase 8	2,721	5,00E-02
PDE4B	ENSG00000184588	5142	phosphodiesterase 4B, cAMP-specific	2,724	2,08E-03
PTGS2	ENSG00000073756	5743	prostaglandin-endoperoxide synthase 2 (prostaglandin G/H synthase and cyclooxygenase)	2,727	1,27E-04
CSF1	ENSG00000184371	1435	colony stimulating factor 1 (macrophage)	2,789	3,68E-10
JAK3	ENSG00000105639	3718	Janus kinase 3	2,803	7,02E-04
STAT5A	ENSG00000126561	6776	signal transducer and activator of transcription 5A	2,815	9,45E-09
NR4A1	ENSG00000123358	3164	nuclear receptor subfamily 4, group A, member 1	2,835	2,89E-02
CLDN1	ENSG00000163347	9076	claudin 1	2,906	9,61E-04
NFKB2	ENSG00000077150	4791	nuclear factor of kappa light polypeptide gene enhancer in B-cells 2 (p49/p100)	2,949	2,12E-10
HSPA6	ENSG00000173110	3310	heat shock 70kDa protein 6 (HSP70B')	3,043	3,68E-10
RRAD	ENSG00000166592	6236	Ras-related associated with diabetes	3,066	5,11E-07
CSF3	ENSG00000108342	1440	colony stimulating factor 3 (granulocyte)	3,322	4,95E-04
IRAK2	ENSG00000134070	3656	interleukin-1 receptor-associated kinase 2	3,360	4,97E-12
NFKBIE	ENSG00000146232	4794	nuclear factor of kappa light polypeptide gene enhancer in B-cells inhibitor, epsilon	3,432	3,70E-12
NINJ1	ENSG00000131669	4814	ninjurin 1	3,455	8,28E-11
TIFA	ENSG00000145365	92610	TRAF-interacting protein with forkhead-associated domain	3,548	6,91E-10
CITED4	ENSG00000179862	163732	Cbp/p300-interacting transactivator, with Glu/Asp-rich carboxy-terminal domain, 4	4,013	6,30E-09
ELF3	ENSG00000163435	1999	E74-like factor 3 (ets domain transcription factor, epithelial-specific )	4,072	1,06E-02
KCNQ4	ENSG00000117013	9132	potassium voltage-gated channel, KQT-like subfamily, member 4	4,367	3,25E-06
EFNA1	ENSG00000169242	1942	ephrin-A1	4,651	2,27E-06
C15orf48	ENSG00000166920	84419	chromosome 15 open reading frame 48	4,656	2,53E-16
RELB	ENSG00000104856	5971	v-rel avian reticuloendotheliosis viral oncogene homolog B	4,811	1,14E-16
ANO9	ENSG00000185101	338440	anoctamin 9	5,075	6,03E-05
C8orf4	ENSG00000176907	56892	chromosome 8 open reading frame 4	5,356	4,89E-11
SLC43A2	ENSG00000167703	124935	solute carrier family 43 (amino acid system L transporter), member 2	5,535	7,05E-08
IDO1	ENSG00000131203	3620	indoleamine 2,3-dioxygenase 1	5,574	1,68E-03
CEBPD	ENSG00000221869	1052	CCAAT/enhancer binding protein (C/EBP), delta	5,625	1,25E-13
GBP4	ENSG00000162654	115361	guanylate binding protein 4	5,705	4,63E-12
TRAF1	ENSG00000056558	7185	TNF receptor-associated factor 1	7,210	8,50E-30
PPP4R4	ENSG00000119698	57718	protein phosphatase 4, regulatory subunit 4	7,276	2,33E-07
IRF1	ENSG00000125347	3659	interferon regulatory factor 1	7,702	1,41E-33
ICOSLG/LOC102723996	ENSG00000160223	23308|102723996	inducible T-cell co-stimulator ligand	7,994	5,35E-23
MMP13	ENSG00000137745	4322	matrix metallopeptidase 13 (collagenase 3)	8,555	1,49E-09
MMP9	ENSG00000100985	4318	matrix metallopeptidase 9 (gelatinase B, 92kDa gelatinase, 92kDa type IV collagenase)	8,717	5,81E-07
BCL3	ENSG00000069399	602	B-cell CLL/lymphoma 3	9,336	5,19E-34
EBI3	ENSG00000105246	10148	Epstein-Barr virus induced 3	10,295	3,07E-06
TNFRSF9	ENSG00000049249	3604	tumor necrosis factor receptor superfamily, member 9	10,410	2,01E-06
CXCL11	ENSG00000169248	6373	chemokine (C-X-C motif) ligand 11	10,723	3,44E-06
NUAK2	ENSG00000163545	81788	NUAK family, SNF1-like kinase, 2	10,774	4,59E-24
CD83	ENSG00000112149	9308	CD83 molecule	11,611	7,42E-35
CFB	ENSG00000243649	629	complement factor B	12,073	4,21E-12
BIRC3	ENSG00000023445	330	baculoviral IAP repeat containing 3	13,678	2,63E-51
CX3CL1	ENSG00000006210	6376	chemokine (C-X3-C motif) ligand 1	16,288	7,20E-35
PTX3	ENSG00000163661	5806	pentraxin 3, long	17,445	9,57E-62
CXCL10	ENSG00000169245	3627	chemokine (C-X-C motif) ligand 10	18,713	6,87E-13
LRRC32	ENSG00000137507	2615	leucine rich repeat containing 32	26,031	1,53E-08
CSF2	ENSG00000164400	1437	colony stimulating factor 2 (granulocyte-macrophage)	30,428	1,38E-64
CXCL8	ENSG00000169429	3576	chemokine (C-X-C motif) ligand 8	32,464	5,77E-79
LTB	ENSG00000227507	4050	lymphotoxin beta (TNF superfamily, member 3)	77,519	9,53E-29
CCL20	ENSG00000115009	6364	chemokine (C-C motif) ligand 20	92,472	2,62E-25
