# Supplementary material for: Targeting Tumor Cells with Anti-CD44 Antibody Triggers Macrophage-Mediated Immune Modulatory Effects in a Cancer Xenograft Model
Source: PLoS One. 2016 Jul 27;11(7):e0159716. doi: 10.1371/journal.pone.0159716 (PMC4963023; doi:10.1371/journal.pone.0159716)
Supplement: S4 Table — (XLS) [file pone.0159716.s013.xls]

## Sheet: Sheet0
Symbol	Ensembl	Entrez Gene ID	Entrez Gene Name	Fold Change	p-value
LILRA5	ENSMUSG00000070873	232801	leukocyte immunoglobulin-like receptor, subfamily A (with TM domain), member 5	-6,192	2,16E-05
LGR5	ENSMUSG00000020140	14160	leucine-rich repeat containing G protein-coupled receptor 5	-4,486	4,57E-03
KCNJ10	ENSMUSG00000044708	16513	potassium inwardly-rectifying channel, subfamily J, member 10	-4,081	6,91E-04
Tlr12	ENSMUSG00000062545	384059	toll-like receptor 12	-2,889	1,82E-02
C10orf128	ENSMUSG00000041707	69069	chromosome 10 open reading frame 128	-2,851	3,41E-02
ASB2	ENSMUSG00000021200	65256	ankyrin repeat and SOCS box containing 2	-2,725	2,07E-02
Ppfia4	ENSMUSG00000026458	68507	protein tyrosine phosphatase, receptor type, f polypeptide (PTPRF), interacting protein (liprin), alpha 4	-2,556	1,38E-04
MAMDC2	ENSMUSG00000033207	71738	MAM domain containing 2	-2,507	3,63E-02
CCBE1	ENSMUSG00000046318	320924	collagen and calcium binding EGF domains 1	-2,491	7,53E-03
EPHA3	ENSMUSG00000052504	13837	EPH receptor A3	-2,435	3,35E-02
CARD11	ENSMUSG00000036526	108723	caspase recruitment domain family, member 11	-2,294	3,50E-02
TBC1D16	ENSMUSG00000039976	207592	TBC1 domain family, member 16	-2,286	1,92E-02
PIEZO2	ENSMUSG00000041482	667742	piezo-type mechanosensitive ion channel component 2	-2,264	6,60E-03
FAM198B	ENSMUSG00000027955	68659	family with sequence similarity 198, member B	-2,257	1,23E-02
EPHB3	ENSMUSG00000005958	13845	EPH receptor B3	-2,219	4,02E-02
TLR9	ENSMUSG00000045322	81897	toll-like receptor 9	-2,176	8,28E-03
FGD2	ENSMUSG00000024013	26382	FYVE, RhoGEF and PH domain containing 2	-2,175	7,39E-03
GATM	ENSMUSG00000027199	67092	glycine amidinotransferase (L-arginine:glycine amidinotransferase)	-2,096	1,97E-02
NTPCR	ENSMUSG00000031851	66566	nucleoside-triphosphatase, cancer-related	-2,015	1,37E-02
ISG20	ENSMUSG00000039236	57444	interferon stimulated exonuclease gene 20kDa	2,003	1,36E-02
Ifi204 (includes others)	ENSMUSG00000054203		--	2,007	2,41E-02
MARCKSL1	ENSMUSG00000047945	17357	MARCKS-like 1	2,014	3,38E-02
AK4	ENSMUSG00000028527	11639	adenylate kinase 4	2,016	4,17E-02
RCAN1	ENSMUSG00000022951	54720	regulator of calcineurin 1	2,046	3,00E-02
PGF	ENSMUSG00000004791	18654	placental growth factor	2,049	4,02E-03
FMOD	ENSMUSG00000041559	14264	fibromodulin	2,055	2,43E-02
OASL	ENSMUSG00000041827	231655	2'-5'-oligoadenylate synthetase-like	2,061	3,72E-02
HSPB1	ENSMUSG00000004951	15507	heat shock 27kDa protein 1	2,062	7,11E-03
IL17RA	ENSMUSG00000002897	16172	interleukin 17 receptor A	2,070	2,43E-02
GRINA	ENSMUSG00000022564	66168	glutamate receptor, ionotropic, N-methyl D-aspartate-associated protein 1 (glutamate binding)	2,071	4,84E-02
GCNT2	ENSMUSG00000021360	14538	glucosaminyl (N-acetyl) transferase 2, I-branching enzyme (I blood group)	2,074	1,74E-02
VEGFA	ENSMUSG00000023951	22339	vascular endothelial growth factor A	2,081	7,63E-03
PYGL	ENSMUSG00000021069	110095	phosphorylase, glycogen, liver	2,103	3,55E-02
ADM	ENSMUSG00000030790	11535	adrenomedullin	2,132	1,82E-02
HK3	ENSMUSG00000025877	212032	hexokinase 3 (white cell)	2,137	6,10E-03
DUSP1	ENSMUSG00000024190	19252	dual specificity phosphatase 1	2,143	7,39E-03
CCR1	ENSMUSG00000025804	12768	chemokine (C-C motif) receptor 1	2,157	4,05E-02
CYTIP	ENSMUSG00000026832	227929	cytohesin 1 interacting protein	2,175	2,74E-02
EGLN3	ENSMUSG00000035105	112407	egl-9 family hypoxia-inducible factor 3	2,181	1,91E-03
BNIP3	ENSMUSG00000078566	12176	BCL2/adenovirus E1B 19kDa interacting protein 3	2,195	3,19E-03
PRG4	ENSMUSG00000006014		--	2,207	1,15E-02
CSF2RB	ENSMUSG00000071713	12983|12984	colony stimulating factor 2 receptor, beta, low-affinity (granulocyte-macrophage)	2,222	1,48E-02
C5AR1	ENSMUSG00000049130	12273	complement component 5a receptor 1	2,222	1,29E-02
LILRB3	ENSMUSG00000089942	18733|18726|18729|18725|100041146|18722|100038909	leukocyte immunoglobulin-like receptor, subfamily B (with TM and ITIM domains), member 3	2,236	4,06E-02
TNXB	ENSMUSG00000033327	81877	tenascin XB	2,253	6,83E-03
MCOLN2	ENSMUSG00000011008	68279	mucolipin 2	2,266	1,69E-02
DUSP5	ENSMUSG00000034765	240672	dual specificity phosphatase 5	2,270	1,12E-02
ADIPOQ	ENSMUSG00000022878	11450	adiponectin, C1Q and collagen domain containing	2,271	4,69E-02
TWIST2	ENSMUSG00000007805	13345	twist family bHLH transcription factor 2	2,273	3,35E-02
PTAFR	ENSMUSG00000056529	19204	platelet-activating factor receptor	2,278	3,87E-03
IER3	ENSMUSG00000003541	15937	immediate early response 3	2,289	1,86E-03
NFIL3	ENSMUSG00000056749	18030	nuclear factor, interleukin 3 regulated	2,291	1,60E-02
CHL1	ENSMUSG00000030077	12661	cell adhesion molecule L1-like	2,294	1,09E-02
SLC15A3	ENSMUSG00000024737	65221	solute carrier family 15 (oligopeptide transporter), member 3	2,322	6,10E-03
TIMP1	ENSMUSG00000001131	21857	TIMP metallopeptidase inhibitor 1	2,325	3,35E-02
NDRG1	ENSMUSG00000005125	17988	N-myc downstream regulated 1	2,352	1,82E-02
FGR	ENSMUSG00000028874	14191	FGR proto-oncogene, Src family tyrosine kinase	2,353	1,84E-03
Ccl9	ENSMUSG00000019122	20308	chemokine (C-C motif) ligand 9	2,356	1,05E-02
PENK	ENSMUSG00000045573	18619	proenkephalin	2,361	3,38E-02
CD300LF	ENSMUSG00000047798	246746	CD300 molecule-like family member f	2,371	1,18E-03
SOCS3	ENSMUSG00000053113	12702	suppressor of cytokine signaling 3	2,396	4,79E-03
F3	ENSMUSG00000028128	14066	coagulation factor III (thromboplastin, tissue factor)	2,405	1,60E-02
CADM3	ENSMUSG00000005338	94332	cell adhesion molecule 3	2,497	1,08E-02
SELP	ENSMUSG00000026580	20344	selectin P (granule membrane protein 140kDa, antigen CD62)	2,510	4,64E-02
SELL	ENSMUSG00000026581	20343	selectin L	2,515	3,42E-03
AQP3	ENSMUSG00000028435	11828	aquaporin 3 (Gill blood group)	2,555	2,26E-03
GPR35	ENSMUSG00000026271	64095	G protein-coupled receptor 35	2,561	3,34E-04
CYP4F2	ENSMUSG00000003484	72054	cytochrome P450, family 4, subfamily F, polypeptide 2	2,578	5,53E-03
SLC2A1	ENSMUSG00000028645	20525	solute carrier family 2 (facilitated glucose transporter), member 1	2,579	3,97E-04
DOK2	ENSMUSG00000022102	13449	docking protein 2, 56kDa	2,594	2,72E-03
CD86	ENSMUSG00000022901	12524	CD86 molecule	2,595	3,34E-04
HPX	ENSMUSG00000030895	15458	hemopexin	2,597	3,20E-02
CD80	ENSMUSG00000075122	12519	CD80 molecule	2,649	3,78E-02
SLC16A3	ENSMUSG00000025161	80879	solute carrier family 16 (monocarboxylate transporter), member 3	2,706	4,11E-05
RSAD2	ENSMUSG00000020641	58185	radical S-adenosyl methionine domain containing 2	2,718	1,38E-02
CSRNP1	ENSMUSG00000032515	215418	cysteine-serine-rich nuclear protein 1	2,719	8,53E-05
GLRX	ENSMUSG00000021591	93692	glutaredoxin (thioltransferase)	2,744	2,01E-04
CYP26B1	ENSMUSG00000063415	232174	cytochrome P450, family 26, subfamily B, polypeptide 1	2,745	6,58E-04
IL33	ENSMUSG00000024810	77125	interleukin 33	2,745	5,19E-04
RETNLB	ENSMUSG00000022651		--	2,755	3,20E-02
IL7R	ENSMUSG00000003882	16197	interleukin 7 receptor	2,782	3,34E-04
CD300LB	ENSMUSG00000063193	217304	CD300 molecule-like family member b	2,825	1,04E-04
AGPAT9	ENSMUSG00000029314	231510	1-acylglycerol-3-phosphate O-acyltransferase 9	2,826	2,80E-02
SAMSN1	ENSMUSG00000022876	67742	SAM domain, SH3 domain and nuclear localization signals 1	2,834	4,75E-04
NR4A3	ENSMUSG00000028341	18124	nuclear receptor subfamily 4, group A, member 3	2,845	2,91E-03
MEFV	ENSMUSG00000022534	54483	Mediterranean fever	2,847	2,95E-03
SMOX	ENSMUSG00000027333		--	2,850	1,04E-04
ADSSL1	ENSMUSG00000011148	11565	adenylosuccinate synthase like 1	2,873	6,88E-05
NTS	ENSMUSG00000019890	67405	neurotensin	2,901	2,84E-04
STEAP4	ENSMUSG00000012428	117167	STEAP family member 4	2,919	3,81E-04
Urah	ENSMUSG00000025481	76974	urate (5-hydroxyiso-) hydrolase	2,934	1,46E-03
FAM65B	ENSMUSG00000036006	193385	family with sequence similarity 65, member B	2,940	2,74E-02
MATK	ENSMUSG00000004933	17179	megakaryocyte-associated tyrosine kinase	2,958	1,97E-02
GADD45B	ENSMUSG00000015312	17873	growth arrest and DNA-damage-inducible, beta	2,963	3,40E-05
SLC25A48	ENSMUSG00000021509		--	2,965	2,59E-02
HTRA4	ENSMUSG00000037406	330723	HtrA serine peptidase 4	2,975	5,37E-03
Cd209g	ENSMUSG00000079168	70192	CD209g antigen	2,983	5,54E-03
Gp49a/Lilrb4	ENSMUSG00000089672		--	2,995	3,38E-05
RGS1	ENSMUSG00000026358	50778	regulator of G-protein signaling 1	3,107	3,40E-05
CSF3R	ENSMUSG00000028859	12986	colony stimulating factor 3 receptor (granulocyte)	3,127	3,08E-05
Hbb-bt	ENSMUSG00000073940		--	3,170	3,09E-02
CD177	ENSMUSG00000052212	68891	CD177 molecule	3,204	4,92E-02
TNFSF14	ENSMUSG00000005824	50930	tumor necrosis factor (ligand) superfamily, member 14	3,223	4,84E-02
SLFN12L	ENSMUSG00000000204	20558|20557	schlafen family member 12-like	3,243	1,30E-03
CA4	ENSMUSG00000000805	12351	carbonic anhydrase IV	3,276	3,35E-02
OLR1	ENSMUSG00000030162	108078	oxidized low density lipoprotein (lectin-like) receptor 1	3,317	2,34E-03
LTB4R	ENSMUSG00000046908	16995	leukotriene B4 receptor	3,327	1,87E-02
CCL3L1/CCL3L3	ENSMUSG00000000982		--	3,338	1,56E-05
Saa3	ENSMUSG00000040026	20210	serum amyloid A 3	3,353	4,71E-06
GSDMC	ENSMUSG00000079025	83492|270328|331063|74548	gasdermin C	3,383	1,70E-02
ARG2	ENSMUSG00000021125	11847	arginase 2	3,505	1,80E-04
RETN	ENSMUSG00000012705	57264	resistin	3,507	1,36E-02
MT1E	ENSMUSG00000031765		--	3,516	5,04E-06
CD209	ENSMUSG00000040197	170780	CD209 molecule	3,638	4,57E-02
TNFAIP6	ENSMUSG00000053475	21930	tumor necrosis factor, alpha-induced protein 6	3,652	5,11E-06
CASS4	ENSMUSG00000074570	320664	Cas scaffolding protein family member 4	3,667	1,23E-02
NFKBID	ENSMUSG00000036931	243910	nuclear factor of kappa light polypeptide gene enhancer in B-cells inhibitor, delta	3,693	6,01E-04
LCN2	ENSMUSG00000026822	16819	lipocalin 2	3,884	2,57E-06
ADAM8	ENSMUSG00000025473	11501	ADAM metallopeptidase domain 8	3,920	3,38E-06
WDR92	ENSMUSG00000078970	103784	WD repeat domain 92	4,009	3,90E-08
TMEM132E	ENSMUSG00000020701	270893	transmembrane protein 132E	4,225	3,40E-03
Trim30b	ENSMUSG00000052749	244183	tripartite motif-containing 30B	4,266	2,99E-03
MT1H	ENSMUSG00000031762		--	4,267	2,49E-07
RAB44	ENSMUSG00000064147	442827	RAB44, member RAS oncogene family	4,273	6,26E-03
IFITM1	ENSMUSG00000025491		--	4,324	1,23E-05
CCL4	ENSMUSG00000018930	20303	chemokine (C-C motif) ligand 4	4,331	1,22E-10
SRGN	ENSMUSG00000020077		--	4,538	1,29E-06
SLPI	ENSMUSG00000017002	20568	secretory leukocyte peptidase inhibitor	4,688	2,91E-08
ALPL	ENSMUSG00000028766	11647	alkaline phosphatase, liver/bone/kidney	4,757	1,47E-02
HSPA1A/HSPA1B	ENSMUSG00000090877		--	4,783	7,21E-06
CYP2E1	ENSMUSG00000025479	13106	cytochrome P450, family 2, subfamily E, polypeptide 1	4,868	3,51E-04
MXD1	ENSMUSG00000001156	17119	MAX dimerization protein 1	4,928	8,46E-10
IL1R2	ENSMUSG00000026073	16178	interleukin 1 receptor, type II	5,026	1,39E-08
IL36G	ENSMUSG00000044103	215257	interleukin 36, gamma	5,103	7,22E-07
CXCL6	ENSMUSG00000029371	20311	chemokine (C-X-C motif) ligand 6	5,161	7,28E-09
CCRL2	ENSMUSG00000043953	54199	chemokine (C-C motif) receptor-like 2	5,771	9,68E-14
OSM	ENSMUSG00000058755	18413	oncostatin M	6,067	4,44E-08
TREM1	ENSMUSG00000042265	58217	triggering receptor expressed on myeloid cells 1	6,209	5,99E-09
IFIT1	ENSMUSG00000067297	112419|667373	interferon-induced protein with tetratricopeptide repeats 1	6,326	4,64E-05
HDC	ENSMUSG00000027360	15186	histidine decarboxylase	6,853	5,52E-15
CD14	ENSMUSG00000051439	12475	CD14 molecule	7,274	8,70E-13
CHI3L1	ENSMUSG00000064246	12654	chitinase 3-like 1 (cartilage glycoprotein-39)	7,573	9,18E-12
Tmprss11g	ENSMUSG00000079451	320454	transmembrane protease, serine 11g	7,600	1,04E-04
FGF23	ENSMUSG00000000182	64654	fibroblast growth factor 23	8,417	2,31E-09
IL1RN	ENSMUSG00000026981	16181	interleukin 1 receptor antagonist	8,833	9,43E-11
CXCR2	ENSMUSG00000026180	12765	chemokine (C-X-C motif) receptor 2	12,136	4,68E-20
CXCL1	ENSMUSG00000029379		--	13,123	2,20E-08
TMPRSS2	ENSMUSG00000000385	50528	transmembrane protease, serine 2	14,595	2,74E-07
S100A9	ENSMUSG00000056071	20202	S100 calcium binding protein A9	16,223	1,95E-22
OLFM4	ENSMUSG00000022026	380924	olfactomedin 4	19,939	1,65E-10
