# Supplementary material for: Targeting Tumor Cells with Anti-CD44 Antibody Triggers Macrophage-Mediated Immune Modulatory Effects in a Cancer Xenograft Model
Source: PLoS One. 2016 Jul 27;11(7):e0159716. doi: 10.1371/journal.pone.0159716 (PMC4963023; doi:10.1371/journal.pone.0159716)
Supplement: S5 Table — (XLS) [file pone.0159716.s014.xls]

## Sheet: 4h
Symbol	Ensembl	Log2R	p-value
EPHB3	ENSG00000182580	-2.32648	2.66e-05
FBXL16	ENSG00000127585	-2.30536	3.87e-05
NGFR	ENSG00000064300	-2.01024	1.83e-27
PCDHB5	ENSG00000113209	-1.9945	0.003621
PLCXD3	ENSG00000182836	-1.99301	8.99e-09
ID3	ENSG00000117318	-1.94138	8.37e-06
LDB3	ENSG00000122367	-1.65841	0.0034492
HSPA6	ENSG00000173110	-1.54098	1.21e-19
PAGE5	ENSG00000158639	-1.53086	3.36e-11
ARSI	ENSG00000183876	-1.47652	0.0045027
LASS4	ENSG00000090661	-1.38076	0.034011
CGNL1	ENSG00000128849	-1.31346	0.019525
CYGB	ENSG00000161544	-1.24183	0.022461
EFNB3	ENSG00000108947	-1.22433	0.003621
SPON2	ENSG00000159674	-1.2184	0.000373
RASSF2	ENSG00000101265	-1.18006	0.0014575
TIAM1	ENSG00000156299	-1.02219	5.92e-05
LAMC2	ENSG00000058085	1.04008	6.67e-08
HHLA1	ENSG00000132297	1.05864	1.44e-07
PLD5	ENSG00000180287	1.05938	0.000498
VWA5A	ENSG00000110002	1.16552	4.03e-05
ABI3BP	ENSG00000154175	1.22334	0.036824
PTGS2	ENSG00000073756	1.26289	0.000394
INHBA	ENSG00000122641	1.44897	0.000189
SPNS2	ENSG00000183018	1.46758	1.22e-09
SULT1B1	ENSG00000173597	1.52662	0.01495
PRDM1	ENSG00000057657	1.55368	8.88e-05
VAT1L	ENSG00000171724	1.71562	0.0026816
FLRT3	ENSG00000125848	1.85079	0.000794

## Sheet: 8h
Symbol	Ensembl	Log2R	p-value
SETBP1	ENSG00000152217	-2.03006	0.019783
FAM26E	ENSG00000178033	-1.2866	0.030661
PCSK9	ENSG00000169174	1.0297	0.027232
IFI6	ENSG00000126709	1.04396	0.012094
CA9	ENSG00000107159	1.10027	0.028066
MUC1	ENSG00000185499	1.11458	0.012801
HSPA6	ENSG00000173110	1.30648	0.00039
SERINC2	ENSG00000168528	1.34173	0.0011538
LITAF	ENSG00000189067	1.40106	0.000257
MX1	ENSG00000157601	1.56862	1.35e-05
PRSS1	ENSG00000204983	1.84188	5.17e-05
DMD	ENSG00000198947	1.93082	0.046025

## Sheet: 168h
Symbol	Ensembl	Log2R	p-value
KISS1	ENSG00000170498	-2.28335	1.47e-25
FBXL16	ENSG00000127585	-1.80445	0.00973
CPNE7	ENSG00000178773	-1.71584	0.00628
THBS2	ENSG00000186340	-1.6282	0.00216
KRTAP2-1	ENSG00000212724	-1.59994	0.0026073
DMBT1	ENSG00000187908	-1.5816	0.0045336
EEF1A2	ENSG00000101210	-1.54148	0.000321
ATP1A3	ENSG00000105409	-1.48822	0.044734
UNC5B	ENSG00000107731	-1.36057	0.0075112
ICAM4	ENSG00000105371	-1.33144	0.0269
CNTN1	ENSG00000018236	-1.24879	0.00751
EGR1	ENSG00000120738	-1.23175	3.13e-12
CCNA1	ENSG00000133101	-1.17034	0.0015524
NNMT	ENSG00000166741	-1.132	1.13e-05
LLGL2	ENSG00000073350	-1.06765	0.0422
PDE4B	ENSG00000184588	1.00587	0.039012
SPOCK3	ENSG00000196104	1.0241	0.01709
FAM133A	ENSG00000179083	1.05476	3.19e-05
GALNT14	ENSG00000158089	1.16195	4.95e-07
PRRX1	ENSG00000116132	1.1854	0.000321
SCARA3	ENSG00000168077	1.19368	0.0016665
SERPINB5	ENSG00000206075	1.20266	0.0023884
SLAMF7	ENSG00000026751	1.24986	0.043432
KRT81	ENSG00000205426	1.25722	3.13e-12
EGLN3	ENSG00000129521	1.26241	5.9e-12
TEK	ENSG00000120156	1.29989	0.029296
ABI3BP	ENSG00000154175	1.30935	0.0014799
MUC15	ENSG00000169550	1.35249	0.040377
RCSD1	ENSG00000198771	1.39054	0.0025811
IL28RA	ENSG00000185436	1.39257	0.000982
CNKSR1	ENSG00000142675	1.53461	0.049782
BCAS1	ENSG00000064787	1.62932	0.022134
CCDC152	ENSG00000198865	1.839	0.0082111
TMPRSS2	ENSG00000184012	1.85321	0.0027637
PRSS1	ENSG00000204983	1.96958	1.28e-09
VAT1L	ENSG00000171724	2.76462	4.84e-10
