# Supplementary material for: Targeting Tumor Cells with Anti-CD44 Antibody Triggers Macrophage-Mediated Immune Modulatory Effects in a Cancer Xenograft Model
Source: PLoS One. 2016 Jul 27;11(7):e0159716. doi: 10.1371/journal.pone.0159716 (PMC4963023; doi:10.1371/journal.pone.0159716)
Supplement: S6 Table — (XLS) [file pone.0159716.s015.xls]

## Sheet: 4h
Symbol	Ensembl	Log2R	p-value	Gene Name	EntrezID
	ENSMUSG00000090877	-2.53975	4.26e-07	heat shock protein 1B [Source:MGI Symbol;Acc:MGI:99517]	15511
	ENSMUSG00000051652	-2.2551	0.0086835	leucine rich repeat containing 3 [Source:MGI Symbol;Acc:MGI:2447899]	237387
	ENSMUSG00000041559	-1.55439	2.44e-05	fibromodulin [Source:MGI Symbol;Acc:MGI:1328364]	14264
	ENSMUSG00000068697	-1.47694	0.00596	myozenin 1 [Source:MGI Symbol;Acc:MGI:1929471]	59011
	ENSMUSG00000024471	-1.40975	0.016576	myotilin [Source:MGI Symbol;Acc:MGI:1889800]	58916
	ENSMUSG00000017300	-1.33005	0.000431	troponin C2, fast [Source:MGI Symbol;Acc:MGI:98780]	21925
	ENSMUSG00000074001	-1.29144	0.038167	kelch repeat and BTB (POZ) domain containing 5 [Source:MGI Symbol;Acc:MGI:1919580]	72330
	ENSMUSG00000061723	-1.24022	0.0036023	troponin T3, skeletal, fast [Source:MGI Symbol;Acc:MGI:109550]	21957
	ENSMUSG00000030218	-1.23894	0.0037235	matrix Gla protein [Source:MGI Symbol;Acc:MGI:96976]	17313
	ENSMUSG00000031097	-1.23489	0.0015514	troponin I, skeletal, fast 2 [Source:MGI Symbol;Acc:MGI:105070]	21953
	ENSMUSG00000047419	-1.23382	0.0020434	cardiomyopathy associated 5 [Source:MGI Symbol;Acc:MGI:1923719]	76469
	ENSMUSG00000007122	-1.23345	0.008257	calsequestrin 1 [Source:MGI Symbol;Acc:MGI:1309468]	12372
	ENSMUSG00000030672	-1.22472	0.0015499	myosin light chain, phosphorylatable, fast skeletal muscle [Source:MGI Symbol;Acc:MGI:97273]	17907
	ENSMUSG00000006457	-1.21353	0.0017142	actinin alpha 3 [Source:MGI Symbol;Acc:MGI:99678]	11474
	ENSMUSG00000061816	-1.19807	0.0019477	myosin, light polypeptide 1 [Source:MGI Symbol;Acc:MGI:97269]	17901
	ENSMUSG00000029657	-1.18512	0.0036023	heat shock 105kDa/110kDa protein 1 [Source:MGI Symbol;Acc:MGI:105053]	15505
	ENSMUSG00000027470	-1.16988	0.034107	myosin, light polypeptide kinase 2, skeletal muscle [Source:MGI Symbol;Acc:MGI:2139434]	228785
	ENSMUSG00000031636	-1.16227	0.020478	PDZ and LIM domain 3 [Source:MGI Symbol;Acc:MGI:1859274]	53318
	ENSMUSG00000038670	-1.15815	0.0066324	myosin binding protein C, fast-type [Source:MGI Symbol;Acc:MGI:1336170]	233199
	ENSMUSG00000026950	-1.15115	0.0037235	nebulin [Source:MGI Symbol;Acc:MGI:97292]	17996
	ENSMUSG00000004951	-1.1345	0.010994	heat shock protein 1 [Source:MGI Symbol;Acc:MGI:96240]	15507
	ENSMUSG00000075307	-1.12095	0.014886	kelch repeat and BTB (POZ) domain containing 10 [Source:MGI Symbol;Acc:MGI:2683854]	228003
	ENSMUSG00000007877	-1.11741	0.014894	titin-cap [Source:MGI Symbol;Acc:MGI:1330233]	21393
	ENSMUSG00000060600	-1.10199	0.0060177	enolase 3, beta muscle [Source:MGI Symbol;Acc:MGI:95395]	13808
	ENSMUSG00000022519	-1.10074	0.030776	sarcalumenin [Source:MGI Symbol;Acc:MGI:2146620]	106393
	ENSMUSG00000061462	-1.09872	0.011817	obscurin, cytoskeletal calmodulin and titin-interacting RhoGEF [Source:MGI Symbol;Acc:MGI:2681862]	380698
	ENSMUSG00000016349	-1.08694	0.014886	eukaryotic translation elongation factor 1 alpha 2 [Source:MGI Symbol;Acc:MGI:1096317]	13628
	ENSMUSG00000051747	-1.06794	0.012015	titin [Source:MGI Symbol;Acc:MGI:98864]	22138
	ENSMUSG00000049134	-1.06117	0.015185	nebulin-related anchoring protein [Source:MGI Symbol;Acc:MGI:1098765]	18175
	ENSMUSG00000006221	-1.04977	0.023811	heat shock protein family, member 7 (cardiovascular) [Source:MGI Symbol;Acc:MGI:1352494]	29818
	ENSMUSG00000020061	-1.01193	0.031266	myosin binding protein C, slow-type [Source:MGI Symbol;Acc:MGI:1336213]	109272
	ENSMUSG00000026981	1.0531	0.03149	interleukin 1 receptor antagonist [Source:MGI Symbol;Acc:MGI:96547]	16181
	ENSMUSG00000057191	1.05815	0.044032	cDNA sequence AB124611 [Source:MGI Symbol;Acc:MGI:3043001]	382062
	ENSMUSG00000039062	1.08041	0.043464	alanyl (membrane) aminopeptidase [Source:MGI Symbol;Acc:MGI:96749]	16790
	ENSMUSG00000039699	1.1028	0.045821	basic leucine zipper transcription factor, ATF-like 2 [Source:MGI Symbol;Acc:MGI:1921731]	74481
	ENSMUSG00000053318	1.1039	0.031266	SLAM family member 8 [Source:MGI Symbol;Acc:MGI:1921998]	74748
	ENSMUSG00000023132	1.11499	0.028071	granzyme A [Source:MGI Symbol;Acc:MGI:109266]	14938
	ENSMUSG00000026581	1.14208	0.03482	selectin, lymphocyte [Source:MGI Symbol;Acc:MGI:98279]	20343
	ENSMUSG00000052270	1.14384	0.016494	formyl peptide receptor 2 [Source:MGI Symbol;Acc:MGI:1278319]	14289
	ENSMUSG00000027347	1.17275	0.038167	RAS guanyl releasing protein 1 [Source:MGI Symbol;Acc:MGI:1314635]	19419
	ENSMUSG00000028269	1.18993	0.019177	guanylate binding protein 1 [Source:MGI Symbol;Acc:MGI:95666]	100047734
	ENSMUSG00000028269	1.18993	0.019177	guanylate binding protein 1 [Source:MGI Symbol;Acc:MGI:95666]	14468
	ENSMUSG00000068227	1.20452	0.0066817	interleukin 2 receptor, beta chain [Source:MGI Symbol;Acc:MGI:96550]	16185
	ENSMUSG00000001281	1.20881	0.0098571	integrin beta 7 [Source:MGI Symbol;Acc:MGI:96616]	16421
	ENSMUSG00000042453	1.21498	0.016665	reelin [Source:MGI Symbol;Acc:MGI:103022]	19699
	ENSMUSG00000018796	1.2172	0.00596	acyl-CoA synthetase long-chain family member 1 [Source:MGI Symbol;Acc:MGI:102797]	14081
	ENSMUSG00000026980	1.28002	0.044922	lymphocyte antigen 75 [Source:MGI Symbol;Acc:MGI:106662]	17076
	ENSMUSG00000025473	1.32412	0.0049951	a disintegrin and metallopeptidase domain 8 [Source:MGI Symbol;Acc:MGI:107825]	11501
	ENSMUSG00000022534	1.3551	0.011116	Mediterranean fever [Source:MGI Symbol;Acc:MGI:1859396]	54483
	ENSMUSG00000026068	1.37339	0.0098539	interleukin 18 receptor accessory protein [Source:MGI Symbol;Acc:MGI:1338888]	16174
	ENSMUSG00000040264	1.38176	0.000679	guanylate binding protein 5 [Source:MGI Symbol;Acc:MGI:2429943]	229898
	ENSMUSG00000030577	1.39361	0.017331	CD22 antigen [Source:MGI Symbol;Acc:MGI:88322]	12483
	ENSMUSG00000062524	1.44776	0.030464	natural cytotoxicity triggering receptor 1 [Source:MGI Symbol;Acc:MGI:1336212]	17086
	ENSMUSG00000047261	1.45434	0.0033391	growth associated protein 43 [Source:MGI Symbol;Acc:MGI:95639]	14432
	ENSMUSG00000025877	1.46641	0.000298	hexokinase 3 [Source:MGI Symbol;Acc:MGI:2670962]	212032
	ENSMUSG00000054641	1.50784	1.17e-05	multimerin 1 [Source:MGI Symbol;Acc:MGI:1918195]	70945
	ENSMUSG00000045573	1.65157	0.030776	preproenkephalin [Source:MGI Symbol;Acc:MGI:104629]	18619
	ENSMUSG00000037202	1.74097	0.0012262	perforin 1 (pore forming protein) [Source:MGI Symbol;Acc:MGI:97551]	18646

## Sheet: 8h
Symbol	Ensembl	Log2R	p-value	Gene Name	EntrezID
M_IGG4_Vehicle_8h	ENSMUSG00000025479	-2.0302	0.041934	cytochrome P450, family 2, subfamily e, polypeptide 1 [Source:MGI Symbol;Acc:MGI:88607]	13106

## Sheet: 168h
Symbol	Ensembl	Log2R	p-value	Gene name	EntrezID
	ENSMUSG00000048489	-1.37978	2.56e-05	RIKEN cDNA 8430408G22 gene [Source:MGI Symbol;Acc:MGI:1918730]	213393
	ENSMUSG00000035686	-1.35971	0.0013285	thyroid hormone responsive SPOT14 homolog (Rattus) [Source:MGI Symbol;Acc:MGI:109126]	21835
	ENSMUSG00000024011	-1.09963	1.41e-05	peptidase inhibitor 16 [Source:MGI Symbol;Acc:MGI:1921366]	74116
	ENSMUSG00000026479	1.00594	0.023023	laminin, gamma 2 [Source:MGI Symbol;Acc:MGI:99913]	16782
	ENSMUSG00000027533	1.08867	2.49e-05	fatty acid binding protein 5, epidermal [Source:MGI Symbol;Acc:MGI:101790]	16592
	ENSMUSG00000019577	1.47632	0.000328	pyruvate dehydrogenase kinase, isoenzyme 4 [Source:MGI Symbol;Acc:MGI:1351481]	27273
	ENSMUSG00000054905	2.67016	5.44e-07	stefin A3 [Source:MGI Symbol;Acc:MGI:106196]	20863
