# Supplementary material for: Targeting Tumor Cells with Anti-CD44 Antibody Triggers Macrophage-Mediated Immune Modulatory Effects in a Cancer Xenograft Model
Source: PLoS One. 2016 Jul 27;11(7):e0159716. doi: 10.1371/journal.pone.0159716 (PMC4963023; doi:10.1371/journal.pone.0159716)
Supplement: S7 Table — (XLSX) [file pone.0159716.s016.xlsx]

## Sheet: Sheet1
Supplemental Table 3 - List of Luminex analytes for human and mouse
Analyte Human	Analyte Mouse
Eotaxin	Eotaxin
FGF-Basic
G-CSF	G-CSF
GM-CSF	GM-CSF
IFN-γ	IFN-γ
IL-10	IL-10
IL-12 (p70)	IL-12 (p70)
IL-13	IL-13
IL-17	IL-17
IL-1RA
IL-1β	IL-1β
IL-2	IL-2
IL-4	IL-4
IL-5	IL-5
IL-6	IL-6
IL-7
IL-8
IL-9	IL-9
IP-10
MCP-1	MCP-1
M-CSF	M-CSF
MIP-1α	MIP-1α
MIP-1β	MIP-1β
PDGF-bb	PDGF-bb
RANTES	RANTES
TNF-α	TNF-α
VEGF	VEGF
	IL-1α
	IL-3
	IL-12(p40)
	KC
