# Supplementary material for: Targeting Tumor Cells with Anti-CD44 Antibody Triggers Macrophage-Mediated Immune Modulatory Effects in a Cancer Xenograft Model
Source: PLoS One. 2016 Jul 27;11(7):e0159716. doi: 10.1371/journal.pone.0159716 (PMC4963023; doi:10.1371/journal.pone.0159716)
Supplement: S8 Table — (XLSX) [file pone.0159716.s017.xlsx]

## Sheet: p-values of main effects in sta
Analyte	Compound	Time point [h]	Species	Compound (BS)	Time point [h] (BS)	Species (BS)
Eotaxin	0.0004	0.0005	<.0001	1	1	1
GM-CSF	<.0001	<.0001	<.0001	1	1	1
IFN-g	0.0005	0.0003	0.0002	1	1	1
IL-1b	<.0001	<.0001	<.0001	1	1	1
IL-4	<.0001	<.0001	<.0001	1	1	1
IL-13	0.0001	<.0001	<.0001	1	1	1
MCP-1(MCAF)	0.0001	<.0001	<.0001	1	1	1
M-CSF	<.0001	<.0001	<.0001	1	1	1
MIP-1a	<.0001	<.0001	<.0001	1	1	1
MIP-1b	<.0001	<.0001	<.0001	1	1	1
IL-8	<.0001	<.0001		1	1
IP-10	<.0001	<.0001		1	1
IL-3	<.0001	<.0001		1	1
KC	<.0001	<.0001		1	1
IL-2	0.051	0.0003	<.0001	0	1	1
IL-6	0.0027	0.0006	<.0001	0	1	1
IL-10	0.0965	<.0001	<.0001	0	1	1
IL-12(p70)	0.0688	<.0001	<.0001	0	1	1
IL-17	0.0731	0.0003	<.0001	0	1	1
VEGF	0.1074	0.0002	<.0001	0	1	1
IL-1ra	0.2159	0.0009		0	1
IL-1a	0.1065	<.0001		0	1
IL-7	0.0004	0.1863		1	0
G-CSF	0.0302	0.5456	<.0001	0	0	1
IL-5	0.0448	0.0705	<.0001	0	0	1
IL-9	0.0072	0.8611	<.0001	0	0	1
PDGF-bb	0.0539	0.1074	0.0981	0	0	0
RANTES	0.11	0.0017	<.0001	0	0	1
TNF-a	0.091	0.0125	<.0001	0	0	1
FGF basic	0.018	0.4589		0	0
IL-15	0.19	0.8603		0	0
IL-12(p40)	0.4688	0.004		0	0
